# Supplementary material for: Responses towards eyefluke (Diplostomum pseudospathaceum) in different genetic lineages of rainbow trout
Source: PLoS One. 2022 Oct 27;17(10):e0276895. doi: 10.1371/journal.pone.0276895 (PMC9612474; doi:10.1371/journal.pone.0276895)
Supplement: S1 Data — (XLSX) [file pone.0276895.s001.xlsx]

## Sheet: Summary
																Un-infected cotrol groups	10	2	23	17	15	6	7	All			Genotype
			DNA genotyping			GenoType										QTL	23	8	45	14	0	0	0	90			TT-GG	TT-Ga	Tg-GG	Tg-Ga	gg-Ga	Tg-aa	gg-aa	All
						G →T /K	A→G/R		QTL	QTL						Non-QTL	0	0	0	23	38	12	17	90		QTL	23	8	46	13	0	0	0	90
			See below for coloring of genotype		Seq.	Sus→Res	Sus→Res		TT	AA						All	23	8	45	37	38	12	17	180			0.255556	0.0888889	0.511111	0.144444	0	0	0	1
Chr 16	Chr 17	Sum	Group	Sample ID	No	Chr 16	Chr 17		Omy16	Omy17			Group	Sample ID	No	Result	TT-GG	TT-Ga	Tg-GG	Tg-Ga	gg-Ga	Tg-aa	gg-aa	Metacercarie		Non-QTL	0	0	0	23	38	12	17	90
1	2	3	Control 5 hours Ich Resistant Fin	CIR5HF1	1	K	G		TG	GG	TG-GG		Control 5 hours Ich Resistant Fin	CIR5HF1	1	TG-GG			1					0			0	0	0	0.255556	0.422222	0.133333	0.188889	1
1	2	3		CIR5HF2	2	K	G		TG	GG	TG-GG			CIR5HF2	2	TG-GG			1					0		All	23	8	46	36	38	12	17	180
1	2	3		CIR5HF3	3	K	G		TG	GG	TG-GG			CIR5HF3	3	TG-GG			1					0			0.255556	0.0888889	0.511111	0.4	0.422222	0.133333	0.188889	1
1	2	3		CIR5HF4	4	K	G		TG	GG	TG-GG			CIR5HF4	4	TG-GG			1					0
2	2	4		CIR5HF5	5	T	G		TT	GG	TT-GG			CIR5HF5	5	TT-GG	1							0
2	2	4		CIR5HF6	6	T	G		TT	GG	TT-GG			CIR5HF6	6	TT-GG	1							0
1	2	3		CIR5HF7	7	K	G		TG	GG	TG-GG			CIR5HF7	7	TG-GG			1					0
1	2	3		CIR5HF8	8	K	G		TG	GG	TG-GG			CIR5HF8	8	TG-GG			1					0			Offsprings produced
1	1	2		CIR5HF9	9	K	R		TG	GA	TG-GA			CIR5HF9	9	TG-GA				1				0		Female	Male used (double QTL)				Male used (double Non-QTL)
2	2	4		CIR5HF10	10	T	G		TT	GG	TT-GG			CIR5HF10	10	TT-GG	1							0		Used↓	TT-GG				GG-AA
1	2	3	Infected 5 hours Ich Resistant Fin	IRF1	11	K	G		TG	GG	TG-GG		Infected 5 hours Ich Resistant Fin	IRF1	11	TG-GG			1					0		TT-AA	TT-GA				TG-AA
1	2	3		IRF2	12	K	G		TG	GG	TG-GG			IRF2	12	TG-GG			1					0		TT-GG	TT-GG				TG-GA
1	2	3		IRF3	13	K	G		TG	GG	TG-GG			IRF3	13	TG-GG			1					0		TT-AG	TT-GA	TT-GG			TG-AA	TG-GA
2	1	3		IRF4	14	T	R		TT	GA	TT-GA			IRF4	14	TT-GA		1						0		TG-AA	TG-GA	TT-GA			GG-GA	TG-AA
2	2	4		IRF5	15	T	G		TT	GG	TT-GG			IRF5	15	TT-GG	1							0		TG-AG	TG-GA	TG-GG	TT-GA	TT-GG	GG-AA	GG-GA	TG-AA	TG-GA
2	2	4		IRF6	16	T	G		TT	GG	TT-GG			IRF6	16	TT-GG	1							0		TG-GG	TG-GG	TT-GG			GG-GA	TG-GA
1	2	3		IRF7	17	K	G		TG	GG	TG-GG			IRF7	17	TG-GG			1					0		GG-AG	TG-GA	TG-GG			GG-AA	GG-GA
1	1	2		IRF8	18	K	R		TG	GA	TG-GA			IRF8	18	TG-GA				1				0		GG-AA	TG-GA				GG-AA
1	1	2		IRF9	19	K	R		TG	GA	TG-GA			IRF9	19	TG-GA				1				0		GG-GG	TG-GG				GG-GA
1	2	3		IRF10	20	K	G		TG	GG	TG-GG			IRF10	20	TG-GG			1					0
2	2	4	Control 4d Ich Resistant Fin	CIR4dF1	21	T	G		TT	GG	TT-GG		Control 4d Ich Resistant Fin	CIR4dF1	21	TT-GG	1							0		Expected effect		Omy 16 > omy17
2	2	4		CIR4dF2	22	T	G		TT	GG	TT-GG			CIR4dF2	22	TT-GG	1							0
2	2	4		CIR4dF3	23	T	G		TT	GG	TT-GG			CIR4dF3	23	TT-GG	1							0
1	2	3		CIR4dF4	24	K	G		TG	GG	TG-GG			CIR4dF4	24	TG-GG			1					0		mean intensity	5h	4d	7d	20d-group1	20d-group2	27d-group1
1	1	2		CIR4dF5	25	K	R		TG	GA	TG-GA			CIR4dF5	25	TG-GA				1				0		QTL	0	7.14286	13.4444	38.875	40.7778	41.875
1	2	3		CIR4dF6	26	K	G		TG	GG	TG-GG			CIR4dF6	26	TG-GG			1					0		non-QTL	0	6.33333	9.16667	16.375	37.7143	20.25
1	2	3		CIR4dF7	27	K	G		TG	GG	TG-GG			CIR4dF7	27	TG-GG			1					0
1	2	3		CIR4dF8	28	K	G		TG	GG	TG-GG			CIR4dF8	28	TG-GG			1					0		infection success	5h	4d	7d	20d-group1	20d-group2	27d-group1
2	1	3		CIR4dF9	29	T	R		TT	GA	TT-GA			CIR4dF9	29	TT-GA		1						0		QTL	0	2.97619	5.60185	5.29803	8.49537	5.92303
1	2	3		CIR4dF10	30	K	G		TG	GG	TG-GG			CIR4dF10	30	TG-GG			1					0		non-QTL	0	2.63889	3.81944	1.50174	7.85714	2.30903
2	2	4	Infected 4d Ich Resistant Fin	IR4dF1	31	T	G		TT	GG	TT-GG		Infected 4d Ich Resistant Fin	IR4dF1	31	TT-GG	1							5
1	1	2		IR4dF2	32	K	R		TG	GA	TG-GA			IR4dF2	32	TG-GA				1				17
1	2	3		IR4dF3	33	K	G		TG	GG	TG-GG			IR4dF3	33	TG-GG			1					14
2	2	4		IR4dF4	34	T	G		TT	GG	TT-GG			IR4dF4	34	TT-GG	1							2
1	2	3		IR4dF5	35	K	G		TG	GG	TG-GG			IR4dF5	35	TG-GG			1					7
1	1	2		IR4dF6	36	K	R		TG	GA	TG-GA			IR4dF6	36	TG-GA				1				21
1	2	3		IR4dF7	37	K	G		TG	GG	TG-GG			IR4dF7	37	TG-GG			1					7
1	1	2		IR4dF8	38	K	R		TG	GA	TG-GA			IR4dF8	38	TG-GA				1				3
1	2	3		IR4dF9	39	K	G		TG	GG	TG-GG			IR4dF9	39	TG-GG			1					3
2	1	3		IR4dF10	40	T	R		TT	GA	TT-GA			IR4dF10	40	TT-GA		1						12
2	2	4	Control 7d Ich Resistant Fin	CIR7dF1	41	T	G		TT	GG	TT-GG		Control 7d Ich Resistant Fin	CIR7dF1	41	TT-GG	1							0
1	2	3		CIR7dF2	42	K	G		TG	GG	TG-GG			CIR7dF2	42	TG-GG			1					0
1	1	2		CIR7dF3	43	K	R		TG	GA	TG-GA			CIR7dF3	43	TG-GA				1				0
2	2	4		CIR7dF4	44	T	G		TT	GG	TT-GG			CIR7dF4	44	TT-GG	1							0
1	2	3		CIR7dF5	45	K	G		TG	GG	TG-GG			CIR7dF5	45	TG-GG			1					0
1	2	3		CIR7dF6	46	K	G		TG	GG	TG-GG			CIR7dF6	46	TG-GG			1					0
1	2	3		CIR7dF7	47	K	G		TG	GG	TG-GG			CIR7dF7	47	TG-GG			1					0
2	2	4		CIR7dF8	48	T	G		TT	GG	TT-GG			CIR7dF8	48	TT-GG	1							0
1	1	2		CIR7dF9	49	K	R		TG	GA	TG-GA			CIR7dF9	49	TG-GA				1				0
1	2	3		CIR7dF10	50	K	G		TG	GG	TG-GG			CIR7dF10	50	TG-GG			1					0
1	2	3	Infected 7d Ich Resistant Fin	IR7dF1	51	K	G		TG	GG	TG-GG		Infected 7d Ich Resistant Fin	IR7dF1	51	TG-GG			1					11
1	2	3		IR7dF2	52	K	G		TG	GG	TG-GG			IR7dF2	52	TG-GG			1					13
2	2	4		IR7dF3	53	T	G		TT	GG	TT-GG			IR7dF3	53	TT-GG	1							20
1	2	3		IR7dF4	54	K	G		TG	GG	TG-GG			IR7dF4	54	TG-GG			1					23
2	1	3		IR7dF5	55	T	R		TT	GA	TT-GA			IR7dF5	55	TT-GA		1						14
1	2	3		IR7dF6	56	K	G		TG	GG	TG-GG			IR7dF6	56	TG-GG			1					14
1	2	3		IR7dF7	57	K	G		TG	GG	TG-GG			IR7dF7	57	TG-GG			1					12
1	1	2		IR7dF8	58	K	R		TG	GA	TG-GA			IR7dF8	58	TG-GA				1				16
2	2	4		IR7dF9	59	T	G		TT	GG	TT-GG			IR7dF9	59	TT-GG	1							5
2	2	4		IR7dF10	60	T	G		TT	GG	TT-GG			IR7dF10	60	TT-GG	1							9
1	2	3	Control 20d-G1 Ich Resistant Fin	CIR7d20dF1	61	K	G		TG	GG	TG-GG		Control 20d-G1 Ich Resistant Fin	CIR7d20dF1	61	TG-GG			1					0
1	2	3		CIR7d20dF2	62	K	G		TG	GG	TG-GG			CIR7d20dF2	62	TG-GG			1					0
2	1	3		CIR7d20dF3	63	T	R		TT	GA	TT-GA			CIR7d20dF3	63	TT-GA		1						0
1	2	3		CIR7d20dF4	64	K	G		TG	GG	TG-GG			CIR7d20dF4	64	TG-GG			1					0
1	2	3		CIR7d20dF5	65	K	G		TG	GG	TG-GG			CIR7d20dF5	65	TG-GG			1					0
1	2	3		CIR7d20dF6	66	K	G		TG	GG	TG-GG			CIR7d20dF6	66	TG-GG			1					0
1	1	2		CIR7d20dF7	67	K	R		TG	GA	TG-GA			CIR7d20dF7	67	TG-GA				1				0
1	2	3		CIR7d20dF8	68	K	G		TG	GG	TG-GG			CIR7d20dF8	68	TG-GG			1					0
2	2	4		CIR7d20dF9	69	T	G		TT	GG	TT-GG			CIR7d20dF9	69	TT-GG	1							0
1	2	3		CIR7d20dF10	70	K	G		TG	GG	TG-GG			CIR7d20dF10	70	TG-GG			1					0
1	1	2	Infected 20d-G1 Ich Resistant Fin	IR7d20dF1	71	K	R		TG	GA	TG-GA		Infected 20d-G1 Ich Resistant Fin	IR7d20dF1	71	TG-GA				1				27
1	2	3		IR7d20dF2	72	K	G		TG	GG	TG-GG			IR7d20dF2	72	TG-GG			1					55
1	1	2		IR7d20dF3	73	K	R		TG	GA	TG-GA			IR7d20dF3	73	TG-GA				1				20
2	1	3		IR7d20dF4	74	T	R		TT	GA	TT-GA			IR7d20dF4	74	TT-GA		1						27
2	2	4		IR7d20dF5	75	T	G		TT	GG	TT-GG			IR7d20dF5	75	TT-GG	1							33
1	2	3		IR7d20dF6	76	K	G		TG	GG	TG-GG			IR7d20dF6	76	TG-GG			1					54
2	2	4		IR7d20dF7	77	T	G		TT	GG	TT-GG			IR7d20dF7	77	TT-GG	1							53
1	2	3		IR7d20dF8	78	K	G		TG	GG	TG-GG			IR7d20dF8	78	TG-GG			1					31
2	1	3		IR7d20dF9	79	T	R		TT	GA	TT-GA			IR7d20dF9	79	TT-GA		1						30
2	2	4		IR7d20dF10	80	T	G		TT	GG	TT-GG			IR7d20dF10	80	TT-GG	1							28
2	1	3	Reinfected 20d-G2 Ich Resistant Fin	IRREINFF1	81	T	R		TT	GA	TT-GA		Reinfected 20d-G2 Ich Resistant Fin	IRREINFF1	81	TT-GA		1						42
2	2	4		IRREINFF2	82	T	G		TT	GG	TT-GG			IRREINFF2	82	TT-GG	1							47
2	2	4		IRREINFF3	83	T	G		TT	GG	TT-GG			IRREINFF3	83	TT-GG	1							20
1	2	3		IRREINFF4	84	K	G		TG	GG	TG-GG			IRREINFF4	84	TG-GG			1					43
1	2	3		IRREINFF5	85	K	G		TG	GG	TG-GG			IRREINFF5	85	TG-GG			1					32
1	2	3		IRREINFF6	86	K	G		TG	GG	TG-GG			IRREINFF6	86	TG-GG			1					51
1	2	3		IRREINFF7	87	K	G		TG	GG	TG-GG			IRREINFF7	87	TG-GG			1					37
1	1	2		IRREINFF8	88	K	R		TG	GA	TG-GA			IRREINFF8	88	TG-GA				1				66
1	2	3		IRREINFF9	89	K	G		TG	GG	TG-GG			IRREINFF9	89	TG-GG			1					57
2	2	4		IRREINFF10	90	T	G		TT	GG	TT-GG			IRREINFF10	90	TT-GG	1							38
1	2	3	Control 5 hours Ich susceptible Fin	CIS5HF1	91	K	A		TG	AA	TG-AA		Control 5 hours Ich susceptible Fin	CIS5HF1	91	TG-AA						1		0
1	2	3		CIS5HF2	92	K	A		TG	AA	TG-AA			CIS5HF2	92	TG-AA						1		0
1	1	2		CIS5HF3	93	K	R		gg	GA	gg-GA			CIS5HF3	93	Tg-GA				1				0
1	1	2		CIS5HF4	94	K	R		TG	GA	TG-GA			CIS5HF4	94	TG-GA				1				0
0	1	1		CIS5HF5	95	G	R		GG	GA	GG-GA			CIS5HF5	95	GG-GA					1			0
0	2	2		CIS5HF6	96	G	A		GG	AA	GG-AA			CIS5HF6	96	GG-AA							1	0
1	2	3		CIS5HF7	97	K	A		TG	AA	TG-AA			CIS5HF7	97	TG-AA						1		0
0	1	1		CIS5HF8	98	G	R		GG	GA	GG-GA			CIS5HF8	98	GG-GA					1			0
0	1	1		CIS5HF9	99	G	R		GG	GA	GG-GA			CIS5HF9	99	GG-GA					1			0
0	1	1		CIS5HF10	100	G	R		GG	GA	GG-GA			CIS5HF10	100	GG-GA					1			0
1	2	3	Infected 5 hours Ich susceptible Fin	ISF1	101	K	A		TG	AA	TG-AA		Infected 5 hours Ich susceptible Fin	ISF1	101	TG-AA						1		0
0	1	1		ISF2	102	G	R		GG	GA	GG-GA			ISF2	102	GG-GA					1			0
0	1	1		ISF3	103	G	R		GG	GA	GG-GA			ISF3	103	GG-GA					1			0
1	1	2		ISF4	104	K	R		TG	GA	TG-GA			ISF4	104	TG-GA				1				0
0	2	2		ISF5	105	G	A		GG	AA	GG-AA			ISF5	105	GG-AA							1	0
0	1	1		ISF6	106	G	R		GG	GA	GG-GA			ISF6	106	GG-GA					1			0
0	1	1		ISF7	107	G	R		GG	GA	GG-GA			ISF7	107	GG-GA					1			0
0	2	2		ISF8	108	G	A		GG	AA	GG-AA			ISF8	108	GG-AA							1	0
0	2	2		ISF9	109	G	A		GG	AA	GG-AA			ISF9	109	GG-AA							1	0
0	1	1		ISF10	110	G	R		GG	GA	GG-GA			ISF10	110	GG-GA					1			0
1	1	2	Control 4d Ich susceptible Fin	CIS4dF1	111	K	R		TG	GA	TG-GA		Control 4d Ich susceptible Fin	CIS4dF1	111	TG-GA				1				0
1	1	2		CIS4dF2	112	K	R		TG	GA	TG-GA			CIS4dF2	112	TG-GA				1				0
0	1	1		CIS4dF3	113	G	R		GG	GA	GG-GA			CIS4dF3	113	GG-GA					1			0
0	1	1		CIS4dF5	114	G	R		GG	GA	GG-GA			CIS4dF4	114	GG-GA					1			0
1	1	2		CIS4dF4	115	K	R		TG	GA	TG-GA			CIS4dF5	115	TG-GA				1				0
0	2	2		CIS4dF6	116	G	A		GG	AA	GG-AA			CIS4dF6	116	GG-AA							1	0
1	1	2		CIS4dF8	117	K	R		TG	GA	TG-GA			CIS4dF7	117	TG-GA				1				0
0	2	2		CIS4dF7	118	G	A		GG	AA	GG-AA			CIS4dF8	118	GG-AA							1	0
0	1	1		CIS4dF9	119	G	R		GG	GA	GG-GA			CIS4dF9	119	GG-GA					1			0
0	1	1		CIS4dF10	120	G	R		GG	GA	GG-GA			CIS4dF10	120	GG-GA					1			0
0	1	1	Infected 4d Ich susceptible Fin	IS4dF1	121	G	R		GG	GA	GG-GA		Infected 4d Ich susceptible Fin	IS4dF1	121	GG-GA					1			4
0	2	2		IS4dF2	122	G	A		GG	AA	GG-AA			IS4dF2	122	GG-AA							1	11
0	1	1		IS4dF3	123	G	R		GG	GA	GG-GA			IS4dF3	123	GG-GA					1			6
0	2	2		IS4dF4	124	G	A		GG	AA	GG-AA			IS4dF4	124	GG-AA							1	1
1	2	3		IS4dF5	125	K	A		TG	AA	TG-AA			IS4dF5	125	TG-AA						1		4
1	1	2		IS4dF6	126	K	R		TG	GA	TG-GA			IS4dF6	126	TG-GA				1				17
1	2	3		IS4dF7	127	K	A		TG	AA	TG-AA			IS4dF7	127	TG-AA						1		12
0	2	2		IS4dF8	128	G	A		GG	AA	GG-AA			IS4dF8	128	GG-AA							1	8
0	2	2		IS4dF9	129	G	A		GG	AA	GG-AA			IS4dF9	129	GG-AA							1	1
0	1	1		IS4dF10	130	G	R		GG	GA	GG-GA			IS4dF10	130	GG-GA					1			10
0	1	1	Control 7d Ich susceptible Fin	CIS7dF1	131	G	R		GG	GA	GG-GA		Control 7d Ich susceptible Fin	CIS7dF1	131	GG-GA					1			0
0	1	1		CIS7dF2	132	G	R		GG	GA	GG-GA			CIS7dF2	132	GG-GA					1			0
0	2	2		CIS7dF3	133	G	A		GG	AA	GG-AA			CIS7dF3	133	GG-AA							1	0
1	2	3		CIS7dF4	134	K	A		TG	AA	TG-AA			CIS7dF4	134	TG-AA						1		0
0	1	1		CIS7dF5	135	G	R		GG	GA	GG-GA			CIS7dF5	135	GG-GA					1			0
0	2	2		CIS7dF6	136	G	A		GG	AA	GG-AA			CIS7dF6	136	GG-AA							1	0
1	1	2		CIS7dF7	137	K	R		TG	GA	TG-GA			CIS7dF7	137	TG-GA				1				0
0	2	2		CIS7dF8	138	G	A		GG	AA	GG-AA			CIS7dF8	138	GG-AA							1	0
0	2	2		CIS7dF9	139	G	A		GG	AA	GG-AA			CIS7dF9	139	GG-AA							1	0
1	2	3		CIS7dF10	140	K	A		TG	AA	TG-AA			CIS7dF10	140	TG-AA						1		0
1	1	2	Infected 7d Ich susceptible Fin	IS7dF1	141	K	R		TG	GA	TG-GA		Infected 7d Ich susceptible Fin	IS7dF1	141	TG-GA				1				7
1	1	2		IS7dF2	142	K	R		TG	GA	TG-GA			IS7dF2	142	TG-GA				1				3
0	2	2		IS7dF3	143	G	A		GG	AA	GG-AA			IS7dF3	143	GG-AA							1	8
1	1	2		IS7dF4	144	K	R		TG	GA	TG-GA			IS7dF4	144	TG-GA				1				14
0	1	1		IS7dF5	145	G	R		GG	GA	GG-GA			IS7dF5	145	GG-GA					1			4
0	1	1		IS7dF6	146	G	R		GG	GA	GG-GA			IS7dF6	146	GG-GA					1			5
1	1	2		IS7dF7	147	K	R		TG	GA	TG-GA			IS7dF7	147	TG-GA				1				13
0	1	1		IS7dF8	148	G	R		GG	GA	GG-GA			IS7dF8	148	GG-GA					1			14
0	1	1		IS7dF9	149	G	R		GG	GA	GG-GA			IS7dF9	149	GG-GA					1			8
0	2	2		IS7dF10	150	G	A		GG	AA	GG-AA			IS7dF10	150	GG-AA							1	16
1	1	2	Control 20d-G1 Ich susceptible Fin	CIS7d20dF1	151	K	R		TG	GA	TG-GA		Control 20-G1 Ich susceptible Fin	CIS7d20dF1	151	TG-GA				1				0
1	1	2		CIS7d20dF2	152	K	R		TG	GA	TG-GA			CIS7d20dF2	152	TG-GA				1				0
0	1	1		CIS7d20dF3	153	G	R		GG	GA	GG-GA			CIS7d20dF3	153	GG-GA					1			0
1	1	2		CIS7d20dF4	154	K	R		TG	GA	TG-GA			CIS7d20dF4	154	TG-GA				1				0
0	1	1		CIS7d20dF5	155	G	R		GG	GA	GG-GA			CIS7d20dF5	155	GG-GA					1			0
0	1	1		CIS7d20dF6	156	G	R		GG	GA	GG-GA			CIS7d20dF6	156	GG-GA					1			0
1	2	3		CIS7d20dF7	157	K	A		TG	AA	TG-AA			CIS7d20dF7	157	TG-AA						1		0
1	1	2		CIS7d20dF8	158	K	R		TG	GA	TG-GA			CIS7d20dF8	158	TG-GA				1				0
0	1	1		CIS7d20dF9	159	G	R		GG	GA	GG-GA			CIS7d20dF9	159	GG-GA					1			0
1	1	2		CIS7d20dF10	160	K	R		TG	GA	TG-GA			CIS7d20dF10	160	TG-GA				1				0
0	1	1	Infected 20d-G1 Ich susceptible Fin	IS7d20dF1	161	G	R		GG	GA	GG-GA		Infected 20d-G1 Ich susceptible Fin	IS7d20dF1	161	GG-GA					1			25
0	1	1		IS7d20dF2	162	G	R		GG	GA	GG-GA			IS7d20dF2	162	GG-GA					1			9
0	1	1		IS7d20dF3	163	G	R		GG	GA	GG-GA			IS7d20dF3	163	GG-GA					1			5
1	1	2		IS7d20dF4	164	K	R		TG	GA	TG-GA			IS7d20dF4	164	TG-GA				1				24
0	2	2		IS7d20dF5	165	G	A		GG	AA	GG-AA			IS7d20dF5	165	GG-AA							1	15
0	1	1		IS7d20dF6	166	G	R		GG	GA	GG-GA			IS7d20dF6	166	GG-GA					1			15
0	1	1		IS7d20dF7	167	G	R		GG	GA	GG-GA			IS7d20dF7	167	GG-GA					1			20
0	1	1		IS7d20dF8	168	G	R		GG	GA	GG-GA			IS7d20dF8	168	GG-GA					1			23
1	1	2		IS7d20dF9	169	K	R		TG	GA	TG-GA			IS7d20dF9	169	TG-GA				1				8
0	1	1		IS7d20dF10	170	G	R		GG	GA	GG-GA			IS7d20dF10	170	GG-GA					1			19
0	1	1	Reinfected 20d-G2 Ich susceptible Fin	ISREINFECTF1	171	G	R		GG	GA	GG-GA		Reinfected 20d-G2 Ich susceptible Fin	ISREINFECTF1	171	GG-GA					1			51
1	2	3		ISREINFECTF2	172	K	A		TG	AA	TG-AA			ISREINFECTF2	172	TG-AA						1		29
1	1	2		ISREINFECTF3	173	K	R		TG	GA	TG-GA			ISREINFECTF3	173	TG-GA				1				9
0	1	1		ISREINFECTF4	174	G	R		GG	GA	GG-GA			ISREINFECTF4	174	GG-GA					1			55
1	2	3		ISREINFECTF5	175	K	A		TG	AA	TG-AA			ISREINFECTF5	175	TG-AA						1		24
1	2	3		ISREINFECTF6	176	K	A		TG	AA	TG-AA			ISREINFECTF6	176	TG-AA						1		58
1	1	2		ISREINFECTF7	177	K	R		TG	GA	TG-GA			ISREINFECTF7	177	TG-GA				1				45
1	1	2		ISREINFECTF8	178	K	R		TG	GA	TG-GA			ISREINFECTF8	178	TG-GA				1				19
0	1	1		ISREINFECTF9	179	G	R		GG	GA	GG-GA			ISREINFECTF9	179	GG-GA					1			37
0	1	1		ISREINFECTF10	180	G	R		GG	GA	GG-GA			ISREINFECTF10	180	GG-GA					1			10
			Chr 16	Susceptiple, ich		G = homozygote GG							27d-QTL	sample id	metacercaria
				Resistant, ich		T = homozygote TT								1	42
				Susceptiple, ich		K= heterozygote GT								2	39
														3	25
			Chr 17	Susceptiple, ich		A = homozygote A								4	47
				Resistant, ich		G = homozygote GG								5	36
				Susceptiple, ich		R = heterozygote AG								6	47
														7	55
														8	44
			Heterozygous fish ommited from analysis										27d-non-QTL	1	9
														2	15
														3	22
														4	22
														5	24
														6	15
														7	22
														8	33
