# Supplementary material for: Responses towards eyefluke (Diplostomum pseudospathaceum) in different genetic lineages of rainbow trout
Source: PLoS One. 2022 Oct 27;17(10):e0276895. doi: 10.1371/journal.pone.0276895 (PMC9612474; doi:10.1371/journal.pone.0276895)
Supplement: S2 Table — (XLSX) [file pone.0276895.s003.xlsx]

## Sheet: Spleen - Once exposed
Spleen	Once Exposed	QTL fish fish: Exposed vs Uninfected							Non-QTL fish fish: Exposed vs Uninfected							Non-QTL fish vs QTL fish						2way ANOVA				Thresholds
		Unexposed			2 way ANOVA	Exposed			Unexposed			2 way ANOVA	Exposed			2 way ANOVA	Unexposed		2 way ANOVA	Exposed		Source of Variation
Gene	Time	Geomean	GSD	N		Geomean	GSD	N	Geomean	GSD	N		Geomean	GSD	N		Geomean	GSD		Geomean	GSD	Interaction	Genotype	Exposure
C3	5 hpe	1	4.58991	7	0.9854	1.4988	9.98489	8	1	6.29647	6	0.1793	12.2179	11.5546	9	0.9602	-1.85613	6.29647	0.5423	4.39181	11.5546	0.22	0.6103	0.0934		Number of valid Cq values (N):				When below, a qualitative assesment based on prescense/abscense of Cq avlues was performfed using the Holm-Šídák's multiple comparisons test
	Day 4	1	5.50783	7	0.9762	-1.72691	3.79208	7	1	4.20813	4	0.7308	-1.25556	1.34541	4	0.5566	-8.01244	4.20813	0.999	-5.8255	1.34541	0.3001	0.3914	0.5851					3
	Day 7	1	21.6129	5	0.3609	-19.1356	8.09336	7	1	25.8835	7	0.678	-14.9359	1.14737	2	0.4826	-12.8434	25.8835	0.7725	-10.0246	1.14737	0.9345	0.1201	0.0738
Cathelicin 1	5 hpe	1	1.51656	7	0.9936	-1.17618	2.72308	8	1	4.6042	6	0.9604	1.40607	3.6547	6	0.0004	-24.7148	4.6042	0.002	-14.9443	3.6547	0.595	0.0001	0.8499		Geometric mean of relative foldchange
	Day 4	1	2.12103	8	0.9168	1.71413	1.96054	7	1	4.97351	3	0.9667	1.67422	10.8076	7	0.0674	-18.0941	4.97351	0.0141	-18.5253	10.8076	0.9867	0.0004	0.4588					2
	Day 7	1	4.64065	6	0.0629	-5.06628	1.8261	9	1	3.65582	6	0.223	-4.38899	1.33632	4	0.0002	-31.6081	3.65582	0.0005	-27.3826	1.33632	0.8825	0.0001	0.004
Cathelicin 2	5 hpe	1	2.39196	8	>0,9999	-1.02511	3.46882	7	1	2.9769	8	0.1346	-4.80254	6.44503	9	0.2853	3.69246	2.9769	0.9874	-1.26878	6.44503	0.1408	0.3034	0.129		2way ANOVA
	Day 4	1	2.06939	9	0.0026	-11.9748	1.97774	7	1	1.99738	6	0.8524	-1.69175	6.35454	9	0.479	-2.58816	1.99738	0.3916	2.73489	6.35454	0.0398	0.9519	0.0026		p-value			0.05
	Day 7	1	6.14195	8	0.2593	-3.45637	2.196	9	1	3.74161	9	0.1139	-5.32089	2.26572	6	0.6261	-2.22085	3.74161	0.3336	-3.41887	2.26572	0.661	0.0465	0.0057
CD4	5 hpe	1	1.44557	9	0.4276	1.46988	1.49815	8	1	1.81204	8	0.1492	-1.72963	1.71148	9	0.0432	2.00733	1.81204	0.7814	-1.26653	1.71148	0.0131	0.203	0.649		Lowest level		Spleen, IL17 A/F2, Day 4 Exposed
	Day 4	1	1.76478	9	0.0472	2.16722	1.19967	7	1	1.43704	6	0.9983	1.04999	2.01278	9	0.6789	-1.3891	1.43704	0.0043	-2.86717	2.01278	0.0848	0.002	0.0523		1.55553e-06
	Day 7	1	2.05234	8	0.7506	-1.3036	1.29493	8	1	1.57423	9	0.7999	-1.28937	1.52435	6	0.0022	-2.82571	1.57423	0.0067	-2.79486	1.52435	0.9775	0.0001	0.1888
CD8	5 hpe	1	1.54577	9	0.8879	-1.17906	1.58472	8	1	1.51129	8	0.0058	-2.2805	1.57575	9	0.608	-1.3269	1.51129	0.0015	-2.56644	1.57575	0.05	0.0007	0.0046		X vs Y indicates regulation of X relative to Y
	Day 4	1	1.31736	9	0.7943	-1.23973	1.47518	7	1	1.67124	6	0.986	1.08701	1.68905	9	0.0001	-4.05189	1.67124	0.0004	-3.00674	1.68905	0.3851	0.0001	0.7003
	Day 7	1	1.67725	8	0.1916	-1.7377	1.55561	9	1	1.91337	9	0.9999	-1.02141	1.46086	6	0.0001	-5.47733	1.91337	0.0022	-3.21953	1.46086	0.1905	0.0001	0.1586
Fox P3a	5 hpe	1	1.56456	9	0.9785	1.12235	1.68515	8	1	1.66746	8	0.9987	1.04575	2.05916	9	0.8423	-1.27137	1.66746	0.7115	-1.36451	2.05916	0.8648	0.1909	0.7		Bold indicates significant regulation due to genotype
	Day 4	1	1.83909	9	>0,9999	1.00616	1.33392	7	1	1.52324	6	0.9254	1.31985	3.57399	9	0.3214	-2.18814	1.52324	0.6369	-1.66809	3.57399	0.6656	0.0467	0.6515
	Day 7	1	3.32278	8	0.7372	-1.54558	1.53692	9	1	2.51019	9	0.4777	-1.95583	1.38354	6	0.4639	-1.87471	2.51019	0.2625	-2.37232	1.38354	0.7104	0.0245	0.0888
Fox P3b	5 hpe	1	2.03048	9	0.7732	1.45104	1.8746	8	1	1.91818	8	0.5568	1.67012	2.57745	9	0.9944	-1.10159	1.91818	0.9995	1.04484	2.57745	0.7995	0.9239	0.1172
	Day 4	1	2.15628	9	0.5613	-1.67997	2.07793	7	1	1.51411	6	0.4263	1.89042	2.32998	9	0.0536	-3.05072	1.51411	0.9996	1.04101	2.32998	0.0528	0.0703	0.8377
	Day 7	1	2.55067	8	0.0006	-6.2656	1.675	9	1	2.82481	9	0.5789	1.76745	1.38879	6	0.1262	-2.54006	2.82481	0.0125	4.35979	1.38879	0.0004	0.3773	0.0447
Hepcidin	5 hpe	1	1.67788	9	0.308	-2.15099	2.11939	8	1	2.02077	8	0.0007	-7.22251	3.42575	8	0.0088	4.46012	2.02077	0.919	1.3283	3.42575	0.0609	0.0077	0.0001
	Day 4	1	2.41904	9	0.0846	-2.73092	1.47354	7	1	2.88602	6	>0,9999	1.00141	1.69598	9	0.0419	-3.28483	2.88602	0.9683	-1.20113	1.69598	0.0965	0.0264	0.0974
	Day 7	1	2.53454	8	0.9999	-1.02699	1.63809	9	1	2.21459	9	0.8748	1.37237	2.03741	6	0.5602	-1.66664	2.21459	0.9782	-1.18251	2.03741	0.5535	0.2457	0.6164
IFN g	5 hpe	1	1.50394	3	0.9957	1.71284	2.08961	8	1	2.13024	8	0	-1.00457	8.54833	9	0.9957	1.25242	2.13024	>0,9999	-1.37387	8.54833	0.6586	0.9398	0.664
	Day 4	1	2.67458	8	0.9634	-1.39788	3.45323	7	1	1.75803	6	0.5216	2.68273	5.71447	9	0.0125	-11.5889	1.75803	0.3685	-3.09025	5.71447	0.1982	0.0014	0.5206
	Day 7	1	4.00129	8	0.513	-2.69412	3.29385	9	1	6.41358	9	0.7148	-2.26751	1.38285	6	0.2521	-3.85038	6.41358	0.4364	-3.24068	1.38285	0.8706	0.0229	0.0953
IgDm	5 hpe	1	1.30167	9	0.3432	-1.41735	1.63657	8	1	1.38286	8	0.0521	-1.7425	1.59542	9	0.4073	-1.38258	1.38286	0.0678	-1.69975	1.59542	0.483	0.0063	0.0041
	Day 4	1	1.30644	9	0.1733	-1.36697	1.4134	7	1	1.38359	6	>0,9999	1.00334	1.16276	9	0.2422	-1.34592	1.38359	0.9992	1.01903	1.16276	0.1508	0.2039	0.1593
	Day 7	1	1.34588	8	0.9512	1.08698	1.26977	9	1	1.42463	9	0.3973	1.41312	1.3603	3	0.0009	-2.0083	1.42463	0.2109	-1.54479	1.3603	0.3362	0.0003	0.1213
IgDs	5 hpe	1	1.59405	9	0.9995	1.03497	1.5452	8	1	1.83525	8	0.9964	1.06906	2.17009	9	0.8353	-1.29871	1.83525	0.8821	-1.2573	2.17009	0.9418	0.2743	0.8199
	Day 4	1	1.53591	9	>0,9999	-1.08951	1.42261	7	1	1.68004	6	0.9322	1.46841	1.35504	9	0.9998	-1.14273	1.68004	0.9545	1.40002	1.35504	0.419	0.7256	0.6064
	Day 7	1	2.03258	8	0.5486	-1.50781	1.64621	9	1	1.68242	9	0.8967	1.26235	1.23948	6	0.019	-2.6347	1.68242	0.7645	-1.38422	1.23948	0.1668	0.008	0.6982
IgM	5 hpe	1	1.6009	9	0.963	-1.11815	1.53838	8	1	1.46688	8	0.8401	-1.21295	1.64522	9	0.443	-1.42186	1.46688	0.2656	-1.54241	1.64522	0.8064	0.0235	0.3619
	Day 4	1	1.6139	9	0.8841	1.15197	1.14885	7	1	1.20197	6	0.6971	1.24769	1.52226	9	0.036	-1.79383	1.20197	0.0664	-1.65621	1.52226	0.778	0.0006	0.2065
	Day 7	1	1.47305	8	0.7603	-1.70243	6.24492	9	1	1.7855	9	0.9987	-1.09472	1.26852	6	0.8131	-1.6139	1.7855	>0,9999	-1.03779	1.26852	0.5848	0.5238	0.4423
IgT	5 hpe	1	2.16237	9	0.3481	-4.51064	13.4388	6	1	1.70312	6	0.874	-2.02915	5.58175	7	0.6292	-2.92029	1.70312	0.9912	-1.31371	5.58175	0.1409	0.0832	0.9647
	Day 4	1	1.83235	9	0.9875	1.09644	1.67208	7	1	1.38234	6	0.2671	1.88078	1.68433	5	0.0024	-3.32172	1.38234	0.2078	-1.93647	1.68433	0.2313	0.0003	0.1127
	Day 7	1	1.97157	8	0.6429	1.43248	1.64202	9	1	1.27456	2	0.9893	1.19288	1.77146	3	0.3314	-2.36199	1.27456	0.0925	-2.83643	1.77146	0.7798	0.0086	0.4169
IL1 b	5 hpe	1	1.9002	9	0.8853	1.45776	2.44435	8	1	1.6243	8	0.0064	-6.35348	4.79716	9	0.0036	7.13337	1.6243	0.9575	-1.29838	4.79716	0.0049	0.027	0.0536
	Day 4	1	2.26322	9	0.9362	-1.38254	1.70035	7	1	1.3734	6	0.714	-1.85484	5.15498	9	0.9445	-1.38004	1.3734	0.6871	-1.85148	5.15498	0.7174	0.2532	0.2515
	Day 7	1	5.82719	8	0.4211	-2.90589	2.55209	9	1	4.25749	9	0.8386	-1.85961	2.34202	6	0.9791	-1.30913	4.25749	0.9952	1.19364	2.34202	0.6631	0.9281	0.1072
IL2	5 hpe	1	1.76942	9	0.9911	1.09809	1.34031	8	1	2.42545	8	0.9821	-1.1264	1.79911	9	0.9982	-1.05549	2.42545	0.8382	-1.30552	1.79911	0.6418	0.484	0.9555
	Day 4	1	1.67361	9	0.9931	1.11395	1.33814	7	1	1.52099	6	0.5381	1.76654	3.34721	9	0.2247	-2.28722	1.52099	0.799	-1.44229	3.34721	0.4347	0.0499	0.2546
	Day 7	1	3.23988	8	0.5298	-1.74071	1.37274	9	1	2.42193	9	0.5851	-1.75321	1.3358	6	0.1383	-2.47631	2.42193	0.1851	-2.4941	1.3358	0.9906	0.005	0.0727
IL4/13	5 hpe	1	1.45935	9	0.9921	1.11675	2.23763	8	1	1.59517	8	0.9835	1.15276	3.08193	9	0.9953	-1.09704	1.59517	0.9986	-1.06277	3.08193	0.9548	0.7843	0.6527
	Day 4	1	2.39121	9	0	1.07897	1.8015	7	1	1.45083	6	0	2.83679	4.41464	9	0	-3.89733	1.45083	0	-1.48235	4.41464	0.2189	0.0305	0.1567
	Day 7	1	4.30168	8	0.9989	-2.50935	2.10863	9	1	3.45207	9	0.2607	-1.63392	1.39834	6	0.0913	-2.21957	3.45207	0.8794	-1.44523	1.39834	0.2189	0.0305	0.1567
IL6	5 hpe	1	2.05792	9	0.9926	1.18875	2.14794	8	1	2.01933	8	0.0071	-9.25469	7.62689	9	0.1518	3.95253	2.01933	0.3807	-2.78341	7.62689	0.0115	0.6968	0.0284
	Day 4	1	3.04395	9	0.9827	-1.22846	1.53021	7	1	1.34409	6	0.9595	-1.33655	4.50864	9	>0,9999	1.0002	1.34409	0.9988	-1.08777	4.50864	0.9179	0.9183	0.5458
	Day 7	1	5.15295	8	0.6494	-1.9802	1.45026	9	1	3.45533	9	0.9652	-1.34568	2.20498	6	0.2273	-3.13532	3.45533	0.6345	-2.13065	2.20498	0.6569	0.0357	0.2643
IL8	5 hpe	1	1.55586	9	0.821	-1.26868	1.61944	8	1	1.65177	8	0.0042	-2.7818	1.93329	9	0.0371	2.1848	1.65177	>0,9999	-1.0036	1.93329	0.0518	0.0538	0.0028
	Day 4	1	1.93827	9	0.9478	1.15514	1.53075	7	1	1.37809	6	0.0224	-2.36138	1.5412	9	0.9193	-1.19355	1.37809	0.0007	-3.25569	1.5412	0.0146	0.0015	0.074
	Day 7	1	1.38454	8	0.9966	1.05705	1.59149	9	1	2.13312	9	0.8936	-1.22264	1.19876	6	0.9855	-1.09482	2.13312	0.6194	-1.41494	1.19876	0.5127	0.2675	0.7096
IL10	5 hpe	1	3.37459	9	0.9292	1.666	6.03987	8	1	3.49043	8	0.7963	2.16255	7.87037	9	0.8502	1.9738	3.49043	0.6815	2.56208	7.87037	0.828	0.1834	0.2901
	Day 4	1	6.42266	9	0.9999	1.06424	2.39215	7	1	1.84355	6	0.7032	2.70139	8.96023	9	0.687	-2.76966	1.84355	0.9996	-1.09113	8.96023	0.4698	0.3918	0.4132
	Day 7	1	14.1929	8	0.9216	-1.93777	3.46557	9	1	12.9861	9	0.7464	-3.15166	1.64863	6	0.8547	-2.31271	12.9861	0.6547	-3.76147	1.64863	0.756	0.1737	0.2528
IL12	5 hpe	1	1.63218	9	0.8079	1.70461	3.09413	8	1	1.75287	8	0.586	2.13812	6.26748	9	>0,9999	1.01679	1.75287	0.9767	1.27538	6.26748	0.7901	0.7601	0.1357
	Day 4	1	3.2702	9	0.8129	-1.97424	2.03982	7	1	1.88479	6	0.7431	2.25938	9.18918	9	0.3843	-3.68284	1.88479	0.9944	1.21117	9.18918	0.1902	0.3265	0.9044
	Day 7	1	11.1621	8	0.424	-3.7732	2.33742	9	1	6.42222	9	0.6706	-2.88008	2.06534	6	0.5024	-3.36067	6.42222	0.7438	-2.5652	2.06534	0.8326	0.0999	0.0699
IL17 AF2	5 hpe	1	1.19334	2	>0,9999	-1.06683	1.08799	2	1	1.46435	3	0.9994	-1.05053	1.94936	6	>0,9999	1.11772	1.46435	0.9933	1.13507	1.94936	0.9836	0.7515	0.8792
	Day 4	1	1.51624	5	0.985	1.86909	2.74362	4	1	3.19815	3	0.8157	-1.81329	1.39334	4	0.5443	1.01756	3.19815	0.2711	-3.33072	1.39334	0.2007	0.2129	0.9737
	Day 7	1	1	1	0.5006	-3.06099	1.84682	5	1	2.08571	5	0.0994	3.86315	1.43633	3	0.7348	-2.22222	2.08571	0.0372	5.3213	1.43633	0.0239	0.3693	0.8072
IL17 C1	5 hpe	1	3.26783	2	0.3079	2.53054	3.98793	6	1	1.83263	7	0.0519	7.37756	3.05096	5	>0,9999	1.49954	1.83263	0.2188	4.37178	3.05096	0.3883	0.1387	0.0275
	Day 4	1	3.75035	6	0.5326	-4.50717	1.42611	4	1	1.58524	3	0.9847	28.9959	22.7848	2	0.3643	-7.64756	1.58524	0.9847	17.089	22.7848	0.0252	0.6774	0.3439
	Day 7	1	7.09151	6	0.7464	-2.46229	2.09703	6	1	4.53765	6	0.5758	-4.14106	1.58419	3	0.9975	-1.18464	4.53765	0.9209	-1.99231	1.58419	0.7173	0.5511	0.1184
IL17 C2	5 hpe	1	2.45663	9	0.7805	-1.89412	2.35046	8	1	2.08705	8	0.0519	-1.7602	1.76562	9	0.9741	1.19794	2.08705	0.2188	1.28908	1.76562	0.3883	0.1387	0.0275
	Day 4	1	2.73791	8	0.5326	-1.29537	1.85863	7	1	2.02287	6	0.1854	-1.31562	2.77298	9	0.3643	-1.45953	2.02287	0.2646	-1.48235	2.77298	0.0252	0.6774	0.3439
	Day 7	1	2.22864	8	0.7464	-1.86984	1.70237	8	1	1.73304	9	0.5758	-1.14362	1.8305	4	0.9975	-1.7794	1.73304	0.9209	-1.08831	1.8305	0.7173	0.5511	0.1184
IL22	5 hpe	1	1.72586	7	0.4087	11.4944	17.1306	4	1	5.91175	6	0.5137	6.7803	22.278	7	0.9345	2.2347	5.91175	0.9979	1.3182	22.278	0.8003	0.6056	0.0471
	Day 4	1	19.3514	5	0.7995	-6.51456	8.50248	4	1	2.76767	6	0.9827	1.91042	49.7188	6	0.4729	-15.4943	2.76767	0.9995	-1.24497	49.7188	0.3661	0.2909	0.6571
	Day 7	1	29.5911	4	0.2219	-45.7895	12.1835	6	1	20.3551	8	0.7163	-6.81124	1.51515	4	0.2512	-32.663	20.3551	0.8396	-4.85865	1.51515	0.4773	0.0695	0.0422
Lysozyme	5 hpe	1	1.76572	9	0.9975	1.0558	1.52759	8	1	1.54124	8	0.0775	-2.06026	2.04931	9	0.2934	1.67646	1.54124	0.8012	-1.29751	2.04931	0.0652	0.5328	0.1101
	Day 4	1	1.59398	9	0.9687	1.12479	1.65897	7	1	1.48763	6	0.015	-2.4909	1.69769	8	0.1308	1.85641	1.48763	0.4294	-1.50923	1.69769	0.012	0.592	0.0472
	Day 7	1	2.36781	8	0.9994	1.0426	1.45889	9	1	2.2981	9	0.9446	-1.23732	1.62444	6	0.0875	-2.39588	2.2981	0.0313	-3.09076	1.62444	0.6297	0.0007	0.7455
MHC I	5 hpe	1	1.81672	9	0.5866	1.57007	1.81745	8	1	2.26604	8	0.6538	-1.51038	2.03356	9	0.0001	10.2971	2.26604	0.0014	4.3422	2.03356	0.0951	0.0001	0.9388
	Day 4	1	1.71735	9	0.01	2.5273	1.60637	7	1	1.10621	6	0.9966	1.06178	1.86703	9	0.0035	2.96851	1.10621	0.846	1.24714	1.86703	0.0353	0.0024	0.0178
	Day 7	1	1.92404	8	0.4052	-1.68271	2.36969	9	1	1.54247	9	0.6361	1.53097	1.51319	6	0.6752	-1.44992	1.54247	0.3894	1.77677	1.51319	0.0614	0.6786	0.8471
MHC II	5 hpe	1	1.46072	9	0.7877	-1.19909	1.4266	8	1	1.32351	8	0.2208	-1.46823	1.58065	9	0.0001	-5.06693	1.32351	0.0001	-6.20418	1.58065	0.4679	0.0001	0.0488
	Day 4	1	1.40392	9	0.9058	1.14414	1.39124	7	1	1.58654	6	0.623	1.28871	1.43184	9	0.0001	-4.34271	1.58654	0.0001	-3.85554	1.43184	0.6836	0.0001	0.1901
	Day 7	1	1.43156	8	0.8836	1.15128	1.19431	9	1	1.76355	9	0.1233	1.61515	1.19289	6	0.0001	-3.17908	1.76355	0.0028	-2.26606	1.19289	0.2433	0.0001	0.0375
Precerebillin	5 hpe	1	2.97909	9	0.7814	1.51513	2.32517	8	1	1.74193	8	0.0129	-4.25803	2.21895	9	0.0543	3.25527	1.74193	0.419	-1.98186	2.21895	0.0054	0.4315	0.1072
	Day 4	1	2.386	9	0.1183	-2.78677	2.05472	7	1	2.68867	6	0.294	-2.29946	2.01706	9	0.1019	-3.02499	2.68867	0.1881	-2.49602	2.01706	0.7659	0.0038	0.0072
	Day 7	1	6.52702	8	0.9352	-1.43986	2.89635	9	1	2.33247	9	0.8795	-1.64782	1.49108	6	0.0654	-5.04745	2.33247	0.0658	-5.77646	1.49108	0.884	0.001	0.3538
SAA	5 hpe	1	2.05315	9	0.9917	1.13967	1.91821	8	1	1.83087	8	0.0058	-5.20503	3.73204	9	0.0159	4.33774	1.83087	0.9023	-1.36753	3.73204	0.01	0.0845	0.0257
	Day 4	1	1.6582	9	0.0191	-3.71785	1.79711	7	1	2.66663	6	0.1892	-2.45787	2.55279	9	0.9709	-1.21115	2.66663	0.9499	1.24893	2.55279	0.4974	0.9597	0.001
	Day 7	1	3.47875	8	0.7536	-1.63528	2.74509	9	1	2.14098	9	0.1505	-3.23777	1.82255	6	0.9604	-1.27481	2.14098	0.3294	-2.52405	1.82255	0.357	0.1203	0.0301
TCR b	5 hpe	1	1.37339	9	0.992	-1.07384	2.00287	8	1	1.41313	8	0.0444	-2.01262	1.6703	9	0.9998	1.02141	1.41313	0.0977	-1.83495	1.6703	0.0886	0.1111	0.0389
	Day 4	1	1.90091	9	0.9991	1.05166	1.22773	7	1	1.5656	6	0.8646	-1.34948	2.7622	9	0.2574	-2.0725	1.5656	0.0332	-2.9413	2.7622	0.518	0.0022	0.6446
	Day 7	1	1.9117	8	0.2461	-1.60904	1.43105	9	1	1.58245	9	0.7835	1.28887	1.48188	6	0.0003	-3.30516	1.58245	0.3291	-1.59373	1.48188	0.0567	0.0001	0.5504
TGF b	5 hpe	1	1.85943	9	0.9999	1.0475	2.85701	8	1	3.21132	8	0.5572	2.60806	8.42752	7	0.01	-10.2299	3.21132	0.2315	-4.10872	8.42752	0.3669	0.0008	0.321
	Day 4	1	2.53742	9	0.5565	-2.28383	4.19083	7	1	1.81385	6	0.327	3.09831	3.96678	9	0.0173	-8.06642	1.81385	0.9966	-1.13997	3.96678	0.0392	0.0207	0.7381
	Day 7	1	6.03995	8	0.1693	-8.09581	2.58813	9	1	17.0335	9	0.9946	1.30184	3.23568	6	0.4977	-4.04064	17.0335	0.8054	2.60837	3.23568	0.1156	0.7651	0.2181
TNF a	5 hpe	1	2.15354	9	0.8878	1.60461	3.27686	6	1	2.26781	8	0.9828	1.24817	5.15677	9	0.021	6.55078	2.26781	0.0846	5.09563	5.15677	0.7802	0.0005	0.4426
	Day 4	1	2.88784	9	0.9753	-1.31837	2.13803	7	1	1.64356	6	0.9898	1.23764	6.47063	9	0.9814	-1.29958	1.64356	0.9859	1.25554	6.47063	0.6151	0.9717	0.9481
	Day 7	1	14.1158	8	0.5891	-3.14126	2.87055	9	1	5.99615	9	0.5974	-3.4158	1.62711	6	0.8501	-2.07193	5.99615	0.8394	-2.25301	1.62711	0.9502	0.2564	0.0852

## Sheet: Spleen - Twice exposed
Spleen	Twice Exposed	Unexposed vs Unexposed				1 x exposed vs Unexposed				2 x exposed vs Unexposed			1 x exposed vs 2 x exposed			Non-QTL fish vs QTL fish									2way ANOVA
																Un exposed			1x exposed			2x exposed			Source of Variation				Thresholds
		Fold
Gene	Time	Geomean	GSD	N	ANOVA	Geomean	GSD	N	ANOVA	Geomean	GSD	N	ANOVA	Geomean	GSD	ANOVA	Geomean	GSD	ANOVA	Geomean	GSD	ANOVA	Geomean	GSD	Interaction	Genotype	Exposure
C3	QTL fish	1	21.0624	6	0.9237	-5.96888	8.95204	7	0.9978	2.23187	31.137	7	0.6891	-13.3218	8.95204	0.9997	-1.85068	16.8183	0.6891	9.72318	16.4195	0.9647	-5.28588	16.1719	0.2691	0.9296	0.9442		Number of valid Cq values (N):
	Non-QTL fish	1	16.8183	4	0.9824	3.01472	16.4195	7	>0,9999	-1.27972	16.1719	4	0.9237	3.85801	16.4195	0	0	0	0	0	0	0	0	0	0	0	0					3
Cathelicin 1	QTL fish	1	5.63494	7	0.7972	-2.98317	3.80799	8	0.9745	-1.93506	3.8614	7	0.9956	-1.54164	3.80799	0.1186	-20.6663	8.81826	0.9956	-56.1514	2.01515	0.0706	-27.4533	3.58347	0	0	0
	Non-QTL fish	1	8.81826	3	0.3312	-8.10543	2.01515	3	0.9809	-2.57056	3.58347	3	0.7972	-3.15318	2.01515	0	0	0	0	0	0	0	0	0	0	0	0		Geometric mean of relative foldchange
Cathelicin 2	QTL fish	1	5.87846	8	0.6358	-3.92914	3.6608	9	0.5619	-4.79407	8.7437	7	>0,9999	1.22013	3.6608	>0,9999	1.10912	2.69796	>0,9999	1.26585	6.75443	>0,9999	1.19097	3.86239	0.9557	0.9624	0.057					2
	Non-QTL fish	1	2.69796	5	0.6228	-3.44266	6.75443	7	0.7008	-4.4646	3.86239	8	0.6358	1.29685	6.75443	0	0	0	0	0	0	0	0	0	0	0	0
CD4	QTL fish	1	2.34475	8	0.9946	-1.21611	1.64037	9	0.6747	-1.75879	1.53794	8	0.9154	1.44625	1.64037	0.9151	-1.5423	1.49218	0.9154	-2.31117	1.2986	0.9998	1.10322	3.28381	0.5793	0.3097	0.5878		2way ANOVA
	Non-QTL fish	1	1.49218	5	0.9996	-1.82236	1.2986	7	>0,9999	-1.03367	3.28381	8	0.9946	-1.76299	1.2986	0	0	0	0	0	0	0	0	0	0	0	0		p-value			0.05
CD8	QTL fish	1	1.88482	8	0.9976	-1.15339	1.44236	9	0.8826	-1.43106	1.8691	8	0.9838	1.24074	1.44236	0.0001	-6.67877	1.4763	0.9838	-2.16818	1.46931	0.1821	-2.19928	2.35585	0.0057	0.0001	0.0167
	Non-QTL fish	1	1.4763	5	0.0025	2.67071	1.46931	6	0.3571	2.12206	2.35585	8	0.9976	1.25854	1.46931	0	0	0	0	0	0	0	0	0	0	0	0		Lowest level		Spleen, IL17 AF2, Day 20, QTL Fish
FOX P3a	QTL fish	1	3.09734	8	>0,9999	1.04003	1.43024	9	>0,9999	-1.05946	2.28267	8	>0,9999	1.10187	1.43024	0.3436	-2.77615	2.07314	>0,9999	-1.77638	2.55454	0.9323	-1.51654	2.40668	0.3818	0.0604	0.3221		1.33938e-06
	Non-QTL fish	1	2.07314	5	0.4076	1.62536	2.55454	7	0.8834	1.72784	2.40668	8	>0,9999	-1.06305	2.55454	0	0	0	0	0	0	0	0	0	0	0	0
FOX P3b	QTL fish	1	2.86692	9	0.963	1.58279	2.33932	9	>0,9999	1.12215	1.94511	8	0.991	1.4105	2.33932	0.0492	-2.31268	1.90878	0.991	-1.01021	2.16665	>0,9999	1.08239	2.45923	0.065	0.0402	0.0126		X vs Y indicates regulation of X relative to Y
	Non-QTL fish	1	1.90878	4	0.0381	3.62349	2.16665	7	0.0285	2.80899	2.45923	8	0.963	1.28996	2.16665	0	0	0	0	0	0	0	0	0	0	0	0
Hepcidin	QTL fish	1	5.33997	8	0.1439	-3.9212	1.69733	9	0.1399	-4.11127	2.07682	8	>0,9999	1.04847	1.69733	0.9354	-1.81294	2.14627	>0,9999	-3.26059	1.71753	>0,9999	-1.08827	3.67694	0.7782	0.4746	0.0166		Bold indicates significant regulation due to genotype
	Non-QTL fish	1	2.14627	5	0.7915	-7.05231	1.71753	7	0.7165	-2.4679	3.67694	8	0.1439	-2.85762	1.71753	0	0	0	0	0	0	0	0	0	0	0	0
IFN g	QTL fish	1	3.38301	9	0.9993	-1.28915	5.50068	9	0.9965	-1.44336	4.33959	8	>0,9999	1.11962	5.50068	0.744	-3.29363	4.96078	>0,9999	-1.33056	6.38775	0.8967	-2.2729	3.55683	0.629	0.1345	0.6892
	Non-QTL fish	1	4.96078	5	0.9369	1.92015	6.38775	6	>0,9999	1.00397	3.55683	8	0.9993	1.91256	6.38775	0	0	0	0	0	0	0	0	0	0	0	0
IgDm	QTL fish	1	1.20418	8	0.4142	-1.38502	1.59424	9	0.8293	-1.2372	1.33011	8	0.9852	-1.11948	1.59424	0.0001	-3.18619	1.38637	0.9852	-1.94303	1.38777	0.0007	-2.28926	1.3894	0.0001	0.0001	0.0133
	Non-QTL fish	1	1.38637	5	0.0004	1.18396	1.38777	7	0.9923	1.12496	1.3894	7	0.4142	1.05245	1.38777	0	0	0	0	0	0	0	0	0	0	0	0
IgDs	QTL fish	1	2.23556	8	0.8235	-1.46456	1.45482	9	0.9933	-1.19506	1.75135	8	0.9861	-1.22551	1.45482	0.0188	-3.45057	1.83046	0.9861	-1.3768	1.48521	0.4969	-1.76483	1.8856	0.0163	0.0084	0.3719
	Non-QTL fish	1	1.83046	5	0.0629	1.71125	1.48521	7	0.759	1.63605	1.8856	8	0.8235	1.04596	1.48521	0	0	0	0	0	0	0	0	0	0	0	0
IgM	QTL fish	1	1.83359	8	0.8978	1.33595	1.54338	9	0.6302	1.55608	1.53305	8	0.9934	-1.16477	1.54338	0.7037	-1.5931	1.42816	0.9934	-1.63785	1.28309	0.2167	-1.9229	2.15263	0.1183	0.0659	0.0269
	Non-QTL fish	1	1.42816	5	0.0773	1.29945	1.28309	7	0.9686	1.28919	2.15263	8	0.8978	1.00796	1.28309	0	0	0	0	0	0	0	0	0	0	0	0
IgT	QTL fish	1	1.47292	7	>0,9999	1.10811	1.79512	8	0.9904	1.64074	1.53814	8	0.9962	-1.48067	1.79512	0.6863	-5.03858	1.11711	0.9962	-4.92742	2.3953	0.0412	-12.9063	30.9269	0.0444	0.0231	0.1238
	Non-QTL fish	1	1.11711	3	0.3881	1.1331	2.3953	4	0.9985	-1.56118	30.9269	7	>0,9999	1.76898	2.3953	0	0	0	0	0	0	0	0	0	0	0	0
IL1 b	QTL fish	1	5.45918	8	0.2948	-5.49229	2.11456	9	0.4965	-4.29701	6.64331	8	0.9996	-1.27816	2.11456	0.9995	-1.34848	1.6566	0.9996	1.09993	5.4377	0.9998	1.25307	5.24093	0.889	0.9083	0.0642
	Non-QTL fish	1	1.6566	5	0.818	-3.70293	5.4377	7	0.9174	-2.543	5.24093	8	0.2948	-1.45613	5.4377	0	0	0	0	0	0	0	0	0	0	0	0
IL2	QTL fish	1	3.90261	8	0.9987	-1.1857	1.31825	9	>0,9999	1.01866	2.0007	8	0.9979	-1.20782	1.31825	0.208	-3.286	1.94228	0.9979	-2.1702	1.63159	0.3108	-2.55936	2.51358	0.0879	0.0211	0.2707
	Non-QTL fish	1	1.94228	5	0.1945	1.277	1.63159	7	0.9949	1.30787	2.51358	8	0.9987	-1.02417	1.63159	0	0	0	0	0	0	0	0	0	0	0	0
IL4/13	QTL fish	1	5.82769	8	0.6738	-2.526	2.39427	9	0.9974	1.33715	3.0083	8	0.3858	-3.37765	2.39427	0.5663	-3.3597	2.92506	0.3858	2.00059	3.14247	0.1435	-5.01772	2.86129	0.0063	0.1714	0.8209
	Non-QTL fish	1	2.92506	5	0.3305	2.66088	3.14247	7	>0,9999	-1.11692	2.86129	8	0.6738	2.972	3.14247	0	0	0	0	0	0	0	0	0	0	0	0
IL6	QTL fish	1	4.89989	8	0.2315	-3.92007	1.80662	9	0.4522	-3.132	3.30443	8	0.999	-1.25162	1.80662	0.8048	-2.43612	2.23223	0.999	-1.41738	3.69258	0.9416	-1.75873	3.42035	0.4538	0.2772	0.1045
	Non-QTL fish	1	2.23223	5	0.9992	-2.28077	3.69258	7	0.8555	-2.26111	3.42035	8	0.2315	-1.0087	3.69258	0	0	0	0	0	0	0	0	0	0	0	0
IL8	QTL fish	1	2.97797	8	0.6379	-1.91103	1.51532	9	0.2345	-2.64971	2.12069	8	0.9694	1.38653	1.51532	0.9972	-1.25339	1.37862	0.9694	-2.21191	1.45775	0.9558	1.44315	2.90815	0.4793	0.8121	0.0693
	Non-QTL fish	1	1.37862	5	0.6522	-3.37248	1.45775	7	0.9699	-1.46488	2.90815	8	0.6379	-2.30222	1.45775	0	0	0	0	0	0	0	0	0	0	0	0
IL10	QTL fish	1	8.23678	8	0.5778	-4.57684	4.15821	9	>0,9999	1.01074	7.06445	8	0.5705	-4.62601	4.15821	0.9881	-1.9832	4.5405	0.5705	3.26286	7.96155	0.8849	-2.81285	4.71671	0.1299	0.9138	0.8403
	Non-QTL fish	1	4.5405	5	0.9873	1.41384	7.96155	7	0.9996	-1.40326	4.71671	8	0.5778	1.98398	7.96155	0	0	0	0	0	0	0	0	0	0	0	0
IL12	QTL fish	1	13.5504	8	0.8037	-3.49575	3.52799	9	0.9988	1.48238	6.92935	8	0.5665	-5.18203	3.52799	0.9822	-2.23006	4.68237	0.5665	3.02932	6.73477	0.5812	-5.30842	6.12608	0.0668	0.6557	0.9986
	Non-QTL fish	1	4.68237	5	0.906	1.93251	6.73477	7	0.9985	-1.60579	6.12608	8	0.8037	3.1032	6.73477	0	0	0	0	0	0	0	0	0	0	0	0
IL17 AF2	QTL fish	1	1.28571	3	0.9999	-1.26332	1.11342	2	0.9996	-1.29734	1.30831	3	>0,9999	1.02693	1.11342	0.8231	-3.26155	2.44528	>0,9999	-1.79626	3.46615	0.9793	-1.82485	5.76979	0.7132	0.2942	0.8572
	Non-QTL fish	1	2.44528	2	0.9257	1.43727	3.46615	2	0.9993	1.37766	5.76979	3	0.9999	1.04327	3.46615	0	0	0	0	0	0	0	0	0	0	0	0
IL17 C1	QTL fish	1	7.65165	4	0.5156	-12.0977	1.01045	2	0.9899	-1.88122	3.73932	6	0.732	-6.43081	1.01045	0.858	-5.05134	4.98756	0.732	6.85663	1.55427	0.3117	-9.6242	3.32513	0.0704	0.3742	0.5614
	Non-QTL fish	1	4.98756	2	0.9743	2.86295	1.55427	4	0.9417	-3.58424	3.32513	4	0.5156	10.2615	1.55427	0	0	0	0	0	0	0	0	0	0	0	0
IL17 C2	QTL fish	1	1.98646	8	0.5156	-1.16972	1.78537	9	0.9899	1.11567	1.77517	8	0.732	-1.30502	1.78537	0.858	-4.7177	2.587	0.732	-1.27812	2.11186	0.3117	-1.52821	2.87635	0.0704	0.3742	0.5614
	Non-QTL fish	1	2.587	5	0.9743	3.15558	2.11186	7	0.9417	3.44417	2.87635	7	0.5156	-1.09145	2.11186	0	0	0	0	0	0	0	0	0	0	0	0
IL22	QTL fish	1	45.2193	7	0.86	-7.69155	12.0726	8	>0,9999	1.23583	32.6721	8	0.7799	-9.50542	12.0726	0.9889	-3.80929	22.4887	0.7799	6.19614	22.2633	0.9247	-6.07923	9.98704	0.2345	0.791	0.9783
	Non-QTL fish	1	22.4887	4	0.9763	3.06868	22.2633	7	>0,9999	-1.29136	9.98704	6	0.86	3.96277	22.2633	0	0	0	0	0	0	0	0	0	0	0	0
Lysozyme	QTL fish	1	2.64087	8	0.9901	-1.24861	1.90003	9	0.6668	-1.76184	1.77938	8	0.9342	1.41104	1.90003	0.947	1.46654	1.4841	0.9342	-1.76043	1.50428	0.4404	2.01981	2.29071	0.1396	0.2824	0.1261
	Non-QTL fish	1	1.4841	5	0.2588	-3.22359	1.50428	7	0.9923	-1.27923	2.29071	8	0.9901	-2.51993	1.50428	0	0	0	0	0	0	0	0	0	0	0	0
MHC I	QTL fish	1	2.72284	8	0.6669	1.7401	1.8175	8	0.9757	1.31418	1.61532	8	0.9726	1.32409	1.8175	0.7419	1.78406	1.62199	0.9726	-1.21861	1.4121	0.949	1.38436	2.30357	0.2834	0.3588	0.8591
	Non-QTL fish	1	1.62199	5	0.9776	-1.2494	1.4121	7	>0,9999	1.01975	2.30357	8	0.6669	-1.27408	1.4121	0	0	0	0	0	0	0	0	0	0	0	0
MHC II	QTL fish	1	1.20577	8	0.9998	1.0628	1.44102	9	0.9227	-1.25665	1.31755	8	0.7977	1.33557	1.44102	0.0429	-2.25923	1.19239	0.7977	-3.55981	1.52145	0.42	-1.55782	2.36069	0.3264	0.0007	0.0634
	Non-QTL fish	1	1.19239	5	0.2607	-1.48256	1.52145	7	0.9943	1.15406	2.36069	8	0.9998	-1.71097	1.52145	0	0	0	0	0	0	0	0	0	0	0	0
Precerebellin	QTL fish	1	3.17912	8	0.9687	-1.71934	2.4891	9	0.3731	-4.07933	3.86607	8	0.8095	2.37262	2.4891	0.8186	-2.71572	2.19825	0.8095	-15.7127	1.41003	0.9997	-1.23074	7.01961	0.7187	0.1139	0.1819
	Non-QTL fish	1	2.19825	5	0.9958	-9.94782	1.41003	7	0.9729	-1.84873	7.01961	8	0.9687	-5.38091	1.41003	0	0	0	0	0	0	0	0	0	0	0	0
SAA	QTL fish	1	3.35498	8	0.1246	-5.13683	1.81478	9	0.1577	-4.99621	3.0755	8	>0,9999	-1.02815	1.81478	0.9691	1.78685	2.56282	>0,9999	-1.29268	2.8535	0.5068	3.13121	6.56721	0.4781	0.1437	0.0013
	Non-QTL fish	1	2.56282	5	0.0556	-11.8652	2.8535	7	0.7204	-2.85112	6.56721	8	0.1246	-4.16159	2.8535	0	0	0	0	0	0	0	0	0	0	0	0
TCR b	QTL fish	1	1.36151	8	0.9857	1.21089	1.48693	9	0.9862	1.2156	1.72242	8	>0,9999	-1.00389	1.48693	0.0172	-3.21782	1.21381	>0,9999	-1.88719	1.72256	0.8477	-1.42112	2.60111	0.0408	0.0077	0.0041
	Non-QTL fish	1	1.21381	5	0.0035	2.06466	1.72256	7	0.0541	2.75245	2.60111	8	0.9857	-1.33313	1.72256	0	0	0	0	0	0	0	0	0	0	0	0
TGF b	QTL fish	1	2.99323	9	>0,9999	-1.0006	5.08171	9	0.6213	-2.65709	2.00842	8	0.6219	2.6555	5.08171	0.3364	-4.81715	4.36393	0.6219	-9.40783	2.97529	0.9554	-1.72552	3.83101	0.5946	0.0121	0.2424
	Non-QTL fish	1	4.36393	4	0.9727	-1.95416	2.97529	7	>0,9999	1.05066	3.83101	8	>0,9999	-2.05317	2.97529	0	0	0	0	0	0	0	0	0	0	0	0
TNF a	QTL fish	1	6.48413	8	0.2308	-7.69211	4.27076	9	0.7536	-3.49934	7.23679	8	0.9501	-2.19816	4.27076	0.9927	-1.8164	3.67425	0.9501	5.84326	6.93835	0.9994	1.36058	4.66383	0.6088	0.7664	0.1642
	Non-QTL fish	1	3.67425	5	0.9888	1.37982	6.93835	7	0.9994	-1.41596	4.66383	8	0.2308	1.95377	6.93835	0	0	0	0	0	0	0	0	0	0	0	0

## Sheet: Gill - Once exposed
Gill	Once Exposed	QTL fish fish: Exposed vs Uninfected							Non-QTL fish fish: Exposed vs Uninfected							Non-QTL fish vs QTL fish						2way ANOVA				Thresholds
		Unexposed			2 way ANOVA	Exposed			Unexposed			2 way ANOVA	Exposed			2 way ANOVA	Unexposed		2 way ANOVA	Exposed		Source of Variation
Gene	Time point	Geomean	GSD	N		Geomean	GSD	N	Geomean	GSD	N		Geomean	GSD	N		Geomean	GSD		Geomean	GSD	Interaction	Genotype	Exposure
C3	5 hpe	1	1.89449	9	0.0531	2.60778	1.62916	8	1	1.50009	8	0.0263	2.9085	2.75014	9	0.9975	1.07047	1.50009	0.9589	1.19391	2.75014	0.8299	0.6296	0.0004		Number of valid Cq values (N):				When below, a qualitative assesment based on prescense/abscense of Cq avlues was performfed using the Holm-Šídák's multiple comparisons test
	Day 4	1	1.94141	9	0.9859	1.19432	2.7838	7	1	3.46251	6	0.6332	-1.91582	2.5765	9	0.5168	2.12465	3.46251	0.9989	-1.07694	2.5765	0.2799	0.3734	0.5343					3
	Day 7	1	1.67498	8	0.0016	-3.08205	1.26088	9	1	1.40537	9	0.0211	2.50212	2.52151	6	0.994	1.07191	1.40537	0.0001	8.26619	2.52151	0.0001	0.0001	0.6077
Cathelicin 1	5 hpe	1	4.59479	2	>0,9999	1.22217	4.75049	6	1	1.85898	6	0.5736	2.91439	4.88862	8	>0,9999	2.1543	1.85898	0.2277	5.13716	4.88862	0.5668	0.1239	0.405		2way ANOVA
	Day 4	1	2.28732	9	0.9984	1.64972	2.77966	6	1	3.14591	4	0.5736	1.78828	5.57701	7	0.9251	7.53937	3.14591	0.2277	8.17259	5.57701	0.5668	0.1239	0.405		p-value			0.05
	Day 7	1	13.7699	7	0.4626	5.74861	12.8355	8	1	3.2057	6	0.8936	2.81647	1.13463	4	0.9784	1.64927	3.2057	0.9987	-1.23756	1.13463	0.7082	0.8801	0.1535
Cathelicin 2	5 hpe	1	1.84136	9	0.0005	4.22089	1.66558	8	1	2.03292	8	0.0051	3.23247	1.88552	9	0.64	1.46329	2.03292	0.9844	1.12063	1.88552	0.561	0.2845	0.0001		Geometric mean of relative foldchange
	Day 4	1	2.72242	9	0.0167	5.14105	1.60491	7	1	3.12402	6	0.9377	1.36062	2.74489	9	0.0324	4.76233	3.12402	0.9682	1.26038	2.74489	0.0823	0.0219	0.0136					2
	Day 7	1	2.01173	8	0.0049	4.36035	2.79823	9	1	1.99963	9	>0,9999	-1.01331	1.50511	6	0.0001	7.71362	1.99963	0.5758	1.7458	1.50511	0.0172	0.0001	0.0191
CD4	5 hpe	1	1.94014	9	0.7051	1.31347	1.44418	8	1	1.58361	8	0.9997	-1.02328	1.48291	9	0.0005	3.14933	1.58361	0.0107	2.34319	1.48291	0.4148	0.0001	0.4904
	Day 4	1	1.27455	9	0.9992	-1.02247	1.40287	7	1	1.35995	6	0.7826	-1.18661	1.46378	9	0.0001	2.54226	1.35995	0.0006	2.19059	1.46378	0.5584	0.0001	0.4483		Lowest level		Spleen, IL17 A/F2, Day 4, Exposed
	Day 7	1	1.29649	8	0.5226	-1.38072	1.58061	8	1	1.60648	9	0.9973	-1.04904	1.69435	6	0.9382	1.14003	1.60648	0.392	1.50047	1.69435	0.4259	0.1258	0.2852		1.55553e-06
CD8	5 hpe	1	1.33562	9	0.9757	1.11046	1.62042	8	1	1.96888	8	0.703	1.3152	1.57559	9	0.6898	-1.32265	1.96888	0.9718	-1.11675	1.57559	0.64	0.2848	0.2987
	Day 4	1	1.66886	9	>0,9999	-1.01318	1.47845	7	1	1.25844	6	0.7859	-1.33193	2.16433	9	0.9647	1.15535	1.25844	0.9708	-1.13784	2.16433	0.524	0.9715	0.4853		X vs Y indicates regulation of X relative to Y
	Day 7	1	1.826	8	0.5077	-1.53732	1.77325	8	1	1.68161	9	0.9993	-1.04099	1.82541	6	0.9675	-1.14601	1.68161	0.8687	1.28863	1.82541	0.3887	0.7941	0.3
Fox P3a	5 hpe	1	1.44472	9	0.9608	-1.10996	1.30144	8	1	1.68342	8	0.008	2.09903	1.56789	9	0.0559	-1.76552	1.68342	0.5687	1.31963	1.56789	0.0087	0.3416	0.0428		Bold indicates significant regulation due to genotype
	Day 4	1	1.38794	9	0.9742	1.08853	1.56268	7	1	1.48263	6	0.8236	-1.19902	1.39665	9	0.8062	1.20767	1.48263	0.98	-1.08073	1.39665	0.3681	0.7056	0.7422
	Day 7	1	1.33628	8	0.1007	-1.68439	1.72543	9	1	1.50258	9	0.1547	1.6706	1.42852	6	0.8824	-1.17314	1.50258	0.0048	2.39865	1.42852	0.0032	0.0339	0.9797
Fox P3b	5 hpe	1	1.48199	9	0.3936	1.28879	1.3572	8	1	1.27553	8	0.8575	1.13376	1.28895	9	0.0484	1.54241	1.27553	0.2392	1.35687	1.28895	0.5718	0.0025	0.1011
	Day 4	1	1.34329	9	0.9971	-1.04155	1.3229	7	1	1.45438	6	0.1816	-1.56153	1.64718	9	0.0538	1.77905	1.45438	0.8351	1.18664	1.64718	0.181	0.0174	0.1107
	Day 7	1	1.55371	8	0.9917	-1.05651	1.52281	9	1	1.39192	9	0.5883	1.30418	1.23681	6	0.9178	1.13139	1.39192	0.1699	1.55893	1.23681	0.2689	0.0556	0.4648
Hepcidin	5 hpe	1	1.21565	9	0.162	1.5497	1.18504	8	1	1.54358	8	0.9435	1.12073	1.81766	9	0.0001	2.76525	1.54358	0.01	1.99981	1.81766	0.2705	0.0001	0.0654
	Day 4	1	2.07689	9	0.0008	6.10772	2.38977	7	1	1.73884	6	0.9916	-1.13041	2.22541	9	0.0012	6.16884	1.73884	0.9925	-1.11921	2.22541	0.0029	0.0075	0.0082
	Day 7	1	2.45148	8	0.9897	-1.12918	2.18624	9	1	2.2554	9	0.699	1.59516	1.38753	6	0.9932	1.11121	2.2554	0.3851	2.00154	1.38753	0.3217	0.1814	0.5584
IFN g	5 hpe	1	2.21342	9	0.0119	3.78545	1.65819	8	1	1.50051	8	0.0005	6.04887	3.06958	9	0.3427	-1.97297	1.50051	0.952	-1.23471	3.06958	0.4143	0.1263	0.0001
	Day 4	1	2.93953	9	0.8115	1.54145	2.12287	7	1	2.30172	6	0.2437	-2.66283	2.36942	9	0.04	4.2542	2.30172	0.9999	1.03644	2.36942	0.0556	0.045	0.4454
	Day 7	1	2.67738	8	0.9591	-1.22229	2.17117	9	1	1.70572	9	0.0957	2.89194	2.17556	6	0.916	1.29838	1.70572	0.0086	4.58949	2.17556	0.0432	0.0057	0.1596
IgDm	5 hpe	1	1.41469	9	0.4677	-1.29755	1.40744	8	1	1.21995	8	0.8295	1.16283	1.53599	9	0.1275	1.49576	1.21995	0.0004	2.25684	1.53599	0.1112	0.0001	0.665
	Day 4	1	1.55662	9	0.9998	1.01821	1.40114	7	1	1.29416	6	0.9961	1.05444	1.72508	9	0.0201	2.12792	1.29416	0.0099	2.20365	1.72508	0.9171	0.0001	0.8327
	Day 7	1	1.42456	8	0.5831	-1.35465	1.55813	9	1	1.56606	9	0.9992	-1.03341	1.80432	6	0.0611	1.86972	1.56606	0.0084	2.45094	1.80432	0.4457	0.0002	0.3446
IgDs	5 hpe	1	1.89076	9	0.0001	6.04558	1.77728	8	1	1.77494	8	0.0003	5.39932	2.48359	9	0.9527	1.20689	1.77494	0.9967	1.07788	2.48359	0.8253	0.6082	0.0001
	Day 4	1	3.08675	9	0.5723	2.24418	4.20221	7	1	3.03877	6	0.6673	-2.10456	2.56506	9	0.0325	6.74533	3.03877	0.9395	1.42818	2.56506	0.0965	0.0182	0.9437
	Day 7	1	2.20171	8	0.3608	-1.92223	1.75498	9	1	1.89592	9	0.0223	3.71731	2.89224	6	0.8752	1.34326	1.89592	0.0001	9.59829	2.89224	0.0021	0.0001	0.2645
IgM	5 hpe	1	2.00011	9	0.658	1.55269	2.33715	8	1	1.81965	8	0.178	-2.21807	2.17361	9	0.0061	3.91479	1.81965	0.9866	1.13671	2.17361	0.0287	0.0094	0.5124
	Day 4	1	1.95359	9	0.9982	1.22049	2.2432	7	1	1.9316	6	0.5043	-1.46677	2.1346	8	0.7185	3.64549	1.9316	0.9484	2.03639	2.1346	0.2657	0.6996	0.3753
	Day 7	1	2.03534	8	0.7181	-1.42542	2.1634	9	1	1.66593	9	0.9768	-1.15951	1.67695	6	0.0158	2.95403	1.66593	0.0072	3.63147	1.67695	0.6798	0.0001	0.3187
IgT	5 hpe	1	2.61318	9	0.1066	-2.09029	4.95238	6	1	1.69274	6	0.9778	1.5813	2.25307	6	0.7287	-2.95953	1.69274	0.4196	1.11686	2.25307	0.0776	0.7	0.2309
	Day 4	1	1.37955	9	0.8882	-1.20953	1.47705	7	1	1.36504	5	0.3368	1.77031	2.32849	5	0.0006	-3.96809	1.36504	0.2152	-1.85318	2.32849	0.0864	0.0001	0.3789
	Day 7	1	1.949	8	0.9968	1.07332	1.6002	8	1	1.60584	3	0.9984	1.09682	2.50629	3	0.304	-2.31806	1.60584	0.3252	-2.26839	2.50629	0.9742	0.0215	0.8073
IL1 b	5 hpe	1	1.34187	9	0.0269	1.6571	1.31523	8	1	1.32182	8	0.9486	1.09545	1.53003	9	0.0671	1.54791	1.32182	0.9991	1.02328	1.53003	0.0936	0.0639	0.0183
	Day 4	1	1.40198	9	0.0235	2.03373	1.30249	7	1	1.64295	6	0.0001	-3.85087	1.72763	9	0.0001	5.92895	1.64295	0.63	-1.32091	1.72763	0.0001	0.0001	0.0671
	Day 7	1	1.34536	8	0.988	-1.09229	1.86728	9	1	1.43951	9	0.653	1.41077	2.11797	6	0.9893	1.08845	1.43951	0.3173	1.67727	2.11797	0.2908	0.1451	0.5292
IL2	5 hpe	1	1.93311	9	0.3952	1.43898	1.4115	8	1	1.54466	8	0.3619	1.45958	1.16961	9	0.0006	2.77591	1.54466	0.0005	2.81566	1.16961	0.9651	0.0001	0.0284
	Day 4	1	1.36884	9	0.9963	-1.04729	1.49049	7	1	1.44477	6	0.5031	-1.3699	1.60526	9	0.0036	2.34929	1.44477	0.0489	1.79603	1.60526	0.3917	0.0001	0.2521
	Day 7	1	1.45639	8	0.3666	-1.41462	1.49024	8	1	1.56735	9	0.0179	2.0222	1.34477	6	0.5461	1.3141	1.56735	0.0001	3.75918	1.34477	0.0019	0.0001	0.2511
IL4/13	5 hpe	1	1.50722	9	0.0907	1.73781	1.88455	8	1	1.38865	8	0.9947	-1.05702	1.37618	9	0.149	1.64169	1.38865	0.9593	-1.1189	1.37618	0.0671	0.2403	0.1308
	Day 4	1	1.65129	9	0.0001	7.56347	1.54919	7	1	1.91261	6	0.0142	2.76773	1.81944	9	0.0016	3.62309	1.91261	0.7779	1.32581	1.81944	0.0268	0.0011	0.0001
	Day 7	1	1.92148	8	0.6994	1.35778	1.96191	9	1	1.46468	9	0.5601	1.49408	1.35616	6	0.0732	2.04957	1.46468	0.0573	2.25532	1.35616	0.8192	0.001	0.0991
IL6	5 hpe	1	1.90309	9	0.0207	4.7387	1.85722	8	1	2.77884	5	0.9625	1.31687	3.84653	9	0.0109	6.95511	2.77884	0.5565	1.9328	3.84653	0.1027	0.002	0.0227
	Day 4	1	2.07318	9	0.0873	3.68197	2.204	7	1	2.96649	6	0.9234	-1.41059	3.36905	9	0.0067	7.23782	2.96649	0.9216	1.39357	3.36905	0.0398	0.0053	0.2191
	Day 7	1	1.51434	8	0.9995	-1.05367	1.83465	8	1	3.30101	9	0.7847	-1.57239	2.59608	6	0.3183	2.17857	3.30101	0.8693	1.45986	2.59608	0.5522	0.0932	0.4543
IL8	5 hpe	1	1.29016	9	0.0207	1.00805	1.28532	8	1	1.26284	8	0.9625	1.15047	1.47761	9	0.0109	1.11014	1.26284	0.5565	1.26698	1.47761	0.1027	0.002	0.0227
	Day 4	1	1.40368	9	0.0873	1.43459	1.35852	7	1	1.24755	6	0.9234	-3.72974	1.74748	9	0.0067	5.42015	1.24755	0.9216	1.01299	1.74748	0.0398	0.0053	0.2191
	Day 7	1	1.36332	8	0.9995	-1.56962	1.6149	8	1	1.48013	9	0.7847	-1.01097	1.78226	6	0.3183	1.00486	1.48013	0.8693	1.56013	1.78226	0.5522	0.0932	0.4543
IL10	5 hpe	1	1.73062	9	0.2104	1.59711	1.59436	8	1	1.53898	8	0.0001	6.38331	1.40136	9	0.0023	-2.52997	1.53898	0.2279	1.57978	1.40136	0.0002	0.1651	0.0001
	Day 4	1	1.76369	9	0.4409	1.53029	1.26638	7	1	1.42494	6	0.0075	-2.82335	1.99714	9	0.0018	3.32239	1.42494	0.7851	-1.30044	1.99714	0.0012	0.0285	0.1425
	Day 7	1	1.73107	8	0.8181	1.27505	1.92614	9	1	1.65625	9	0.0389	2.35623	1.37044	6	0.9708	1.13041	1.65625	0.0919	2.08895	1.37044	0.1455	0.0453	0.0121
IL12	5 hpe	1	1.91499	9	0.0005	6.05723	1.89574	8	1	1.84842	8	0.0028	4.69902	2.8848	9	0.8749	1.34987	1.84842	0.9994	1.04719	2.8848	0.6557	0.5439	0.0001
	Day 4	1	1.8488	9	0.0058	4.72345	2.59166	7	1	2.28358	6	0.2055	-2.45881	2.17477	9	0.0001	9.53199	2.28358	0.9663	-1.21843	2.17477	0.0005	0.0025	0.2986
	Day 7	1	1.7798	8	>0,9999	-1.01201	2.78128	9	1	1.77377	8	0.0604	3.63532	3.00636	6	0.7386	1.58511	1.77377	0.005	5.83159	3.00636	0.0571	0.0021	0.0615
IL17 AF2	5 hpe	1	1.83764	9	0.9192	-1.25576	1.78157	8	1	1.97906	8	0.0213	3.0163	2.34152	9	0.9093	-1.26852	1.97906	0.0227	2.98596	2.34152	0.0132	0.1008	0.0934
	Day 4	1	3.27576	9	0.7135	1.6519	1.23188	7	1	1.88846	6	0.0032	-6.79835	2.6022	9	0.0005	9.54301	1.88846	0.9855	-1.1768	2.6022	0.0015	0.0049	0.0478
	Day 7	1	2.35317	8	0.1811	2.13018	2.05324	9	1	1.657	9	0.5823	1.65333	1.96003	6	0.1377	2.24759	1.657	0.4992	1.74446	1.96003	0.6387	0.0162	0.0256
IL17 C1	5 hpe	1	1.6021	9	0.734	1.29738	1.38127	8	1	1.88183	8	0.0195	2.20381	1.62126	9	0.2876	-1.58171	1.88183	0.992	1.07394	1.62126	0.1491	0.2878	0.0063
	Day 4	1	1.64598	9	0.0656	2.2331	1.85903	7	1	1.65415	6	0.0001	-6.55414	1.88628	9	0.0001	8.47897	1.65415	0.3075	-1.72616	1.88628	0.0001	0.0013	0.0226
	Day 7	1	1.65452	8	0.9211	-1.20558	1.81116	9	1	1.83681	9	0.8784	1.26999	1.74749	6	0.7095	1.37334	1.83681	0.119	2.10267	1.74749	0.3379	0.0219	0.906
IL17 C2	5 hpe	1	1.70281	9	0.7458	-1.29592	1.36713	8	1	1.54118	8	0.9828	1.09883	1.87695	9	0.7186	1.3117	1.54118	0.0928	1.86786	1.87695	0.3387	0.0197	0.6533
	Day 4	1	1.75665	9	0.3426	1.83048	1.46347	7	1	1.95032	6	0.0009	-5.07734	2.39666	9	0.0001	8.42364	1.95032	0.9924	-1.10332	2.39666	0.0002	0.0005	0.0575
	Day 7	1	1.36469	8	0.9585	1.25146	4.2816	9	1	1.69615	9	0.9941	-1.13216	1.67541	6	0.5383	1.83601	1.69615	0.9505	1.29584	1.67541	0.6031	0.2014	0.8809
IL22	5 hpe	1	1.40977	9	0.4868	1.39909	1.4693	8	1	1.95713	8	0.0002	3.08442	1.41467	9	0.9742	1.10375	1.95713	0.0034	2.4333	1.41467	0.0232	0.0055	0.0001
	Day 4	1	1.89178	9	0.1701	2.27726	2.05214	7	1	1.8067	6	0.0001	-12.7744	2.34488	9	0.0001	14.4868	1.8067	0.2943	-2.00808	2.34488	0.0001	0.0015	0.0047
	Day 7	1	2.28713	8	0.9702	1.24246	3.29328	9	1	1.91885	9	0.1864	3.00085	2.7692	6	0.9853	1.18513	1.91885	0.2178	2.86239	2.7692	0.2314	0.1012	0.0786
Lysozyme	5 hpe	1	1.93478	9	0.8904	-1.33403	2.98127	8	1	1.43703	8	0.9951	1.10137	2.28328	9	0.3184	2.02214	1.43703	0.0521	2.97105	2.28328	0.5049	0.0037	0.7391
	Day 4	1	1.74528	9	0.9819	1.11238	1.41717	7	1	1.85682	6	0.064	2.18662	1.7314	9	0.9573	-1.16249	1.85682	0.2767	1.69095	1.7314	0.1132	0.372	0.0404
	Day 7	1	1.97567	8	0.2518	-2.54961	3.88205	9	1	2.21484	8	0.6829	-1.8425	1.88881	6	0.9095	1.40039	2.21484	0.6088	1.93783	1.88881	0.6627	0.1865	0.0452
MHC I	5 hpe	1	1.54253	9	0.998	-1.07712	1.76311	8	1	3.81798	8	0.1617	2.4559	1.88794	9	0.8878	-1.35239	3.81798	0.3922	1.95601	1.88794	0.1107	0.5377	0.174
	Day 4	1	1.41914	9	0.5778	1.29349	1.36436	7	1	1.32056	5	0.9968	1.04692	1.58614	9	0.9665	1.10769	1.32056	0.9465	-1.1154	1.58614	0.4839	0.9816	0.318
	Day 7	1	1.52809	8	0.2039	-1.65401	1.89812	9	1	1.53182	9	0.8352	-1.25427	1.36039	6	0.9196	1.17129	1.53182	0.3889	1.54459	1.36039	0.4573	0.1175	0.0566
MHC II	5 hpe	1	1.33959	9	0.1772	-1.53727	1.71102	8	1	1.65892	8	0.9997	1.01934	1.16786	9	0.0845	-1.66146	1.65892	0.9917	-1.06028	1.16786	0.1319	0.0603	0.1669
	Day 4	1	1.46328	9	0.1612	-1.62576	1.43382	7	1	1.69459	6	0.9993	1.02917	1.50716	9	0.2645	-1.55354	1.69459	0.9874	1.07701	1.50716	0.126	0.271	0.1722
	Day 7	1	1.59248	8	0.2163	-1.52069	1.57971	9	1	1.36876	9	0.9416	-1.13784	1.43023	6	0.9991	1.02844	1.36876	0.5151	1.37448	1.43023	0.359	0.2751	0.0888
Precerebillin	5 hpe	1	1.74607	9	0.2271	1.4387	1.34962	8	1	1.32845	8	0.9786	-1.07632	1.17464	9	0.0001	2.75144	1.32845	0.0211	1.77683	1.17464	0.1068	0.0001	0.2786
	Day 4	1	1.77827	9	0.1538	1.83673	1.46046	7	1	1.45857	6	0.044	-2.25735	1.85057	9	0.0001	6.50052	1.45857	0.3878	1.56785	1.85057	0.0015	0.0001	0.6132
	Day 7	1	1.46885	8	0.6199	1.37026	1.84937	9	1	1.39049	9	0.9997	-1.02587	1.86916	6	0.0016	2.90496	1.39049	0.0676	2.06655	1.86916	0.3791	0.0001	0.4538
SAA	5 hpe	1	1.31713	9	0.6726	1.25367	1.40015	8	1	1.5909	8	0.0007	2.40096	1.55365	9	>0,9999	-1.01285	1.5909	0.0165	1.89084	1.55365	0.0284	0.0347	0.0005
	Day 4	1	2.40665	9	0.6584	1.57038	1.68312	6	1	1.53555	6	0.5883	-1.64233	2.03862	9	0.0447	2.97477	1.53555	0.9829	1.15343	2.03862	0.0977	0.0342	0.9359
	Day 7	1	1.48722	8	0.6491	1.4323	2.22689	9	1	1.56496	9	0.1051	-2.20409	1.8608	6	0.0026	3.35625	1.56496	0.9977	1.06314	1.8608	0.0169	0.0089	0.3488
TCR b	5 hpe	1	1.49213	9	0.9983	-1.03963	1.75556	8	1	1.69914	8	0.6217	1.32881	1.32672	9	0.0246	2.02877	1.69914	0.0007	2.80268	1.32672	0.3361	0.0001	0.4636
	Day 4	1	1.64195	9	0.9998	-1.02337	1.33022	7	1	1.40345	6	0.4572	-1.56153	2.14221	9	0.1428	1.94381	1.40345	0.8318	1.27391	2.14221	0.3163	0.0373	0.2673
	Day 7	1	2.20889	8	0.8244	-1.31735	1.80476	9	1	1.38855	9	0.744	1.42058	2.029	6	>0,9999	-1.00945	1.38855	0.3042	1.85389	2.029	0.1949	0.2083	0.8742
TGF b	5 hpe	1	1.4135	9	0.9369	-1.13645	1.34753	8	1	1.57122	8	0.7209	1.26028	1.73391	9	0.1769	1.58654	1.57122	0.0042	2.27232	1.73391	0.2573	0.0003	0.7419
	Day 4	1	1.23413	9	0.9583	1.11152	1.33717	7	1	1.52833	6	0.9974	1.04354	1.72573	9	0.0583	1.8025	1.52833	0.0845	1.69225	1.72573	0.8381	0.0011	0.6315
	Day 7	1	1.4719	8	0.9068	-1.15702	1.59811	9	1	1.49906	9	0.9888	1.07743	1.4851	6	0.6939	1.26897	1.49906	0.2317	1.58191	1.4851	0.4969	0.0381	0.8255
TNF a	5 hpe	1	1.8671	9	0.2496	1.61582	1.75351	8	1	1.29801	8	0.5441	1.40363	1.51021	9	0.0089	2.38285	1.29801	0.0347	2.06993	1.51021	0.6963	0.0001	0.0291
	Day 4	1	1.66418	9	0.2501	1.63257	1.66859	7	1	1.68176	6	0.0215	-2.30922	1.45255	9	0.0002	3.71207	1.68176	>0,9999	-1.0156	1.45255	0.0014	0.0017	0.3602
	Day 7	1	1.47642	8	0.0932	-1.86391	1.55727	9	1	1.60692	9	0.1512	1.83448	1.96613	6	>0,9999	-1.01071	1.60692	0.0008	3.38307	1.96613	0.0029	0.0034	0.9666

## Sheet: Gill - Twice exposed
Gill	Twice Exposed	Unexposed vs Unexposed				1 x exposed vs Unexposed				2 x exposed vs Unexposed			1 x exposed vs 2 x exposed			Non-QTL fish vs QTL fish									2way ANOVA
																Un exposed			1x exposed			2x exposed			Source of Variation
		Fold																											Thresholds
Gene	Time	Geomean	GSD	N	ANOVA	Geomean	GSD	N	ANOVA	Geomean	GSD	N	ANOVA	Geomean	GSD	ANOVA	Geomean	GSD	ANOVA	Geomean	GSD	ANOVA	Geomean	GSD	Interaction	Genotype	Exposure
C3	QTL fish	1	2.59963	9	0.8965	-1.51844	1.94901	9	>0,9999	1.08162	1.76033	8	0.8273	-1.64238	1.94901	0.9014	1.62876	2.28781	0.8273	7.80124	2.70029	0.0124	4.4116	2.75544	0.1764	0.0021	0.0064		Number of valid Cq values (N):
	Non-QTL fish	1	2.28781	5	0.9551	3.15433	2.70029	7	0.2411	2.92963	2.75544	8	0.8965	1.0767	2.70029	0	0	0	0	0	0	0	0	0	0	0	0					3
Cathelicin 1	QTL fish	1	19.7992	9	0.3896	-7.86787	2.50005	8	0.2202	-11.3935	8.6686	8	0.9993	1.44811	2.50005	>0,9999	-1.01396	2.84516	0.9993	1.85543	2.66628	>0,9999	1.10802	2.64207	0.9541	0.8971	0.0298
	Non-QTL fish	1	2.84516	3	0.5774	-4.18208	2.66628	5	0.6631	-10.1412	2.64207	6	0.3896	2.42491	2.66628	0	0	0	0	0	0	0	0	0	0	0	0		Geometric mean of relative foldchange
Cathelicin 2	QTL fish	1	2.14563	9	0.0682	2.67311	1.55849	9	0.8104	1.55713	1.24925	8	0.6516	1.71669	1.55849	0.0048	4.83737	1.68771	0.6516	5.03267	1.4469	0.0186	3.43439	3.52041	0.0004	0.0012	0.3754					2
	Non-QTL fish	1	1.68771	5	0.0922	2.78103	1.4469	7	0.9999	1.10552	3.52041	8	0.0682	2.5156	1.4469	0	0	0	0	0	0	0	0	0	0	0	0
CD4	QTL fish	1	1.54585	9	0.605	-1.55993	1.8272	9	0.3034	-1.83119	1.39476	8	0.9931	1.17389	1.8272	>0,9999	1.04649	1.40288	0.9931	2.51966	1.74563	0.0369	2.50759	2.5443	0.0313	0.1348	0.0413		2way ANOVA
	Non-QTL fish	1	1.40288	5	0.3982	1.54348	1.74563	7	0.9661	1.30855	2.5443	8	0.605	1.17954	1.74563	0	0	0	0	0	0	0	0	0	0	0	0		p-value			0.05
CD8	QTL fish	1	1.63634	9	0.1969	-1.8366	1.62277	9	>0,9999	-1.01259	1.35913	8	0.2439	-1.81376	1.62277	0.7595	-1.50757	1.40268	0.2439	4.14805	1.69341	0.9892	1.18411	2.36704	0.0568	0.4736	0.1352
	Non-QTL fish	1	1.40268	5	0.7971	3.40492	1.69341	7	0.4677	1.76292	2.36704	8	0.1969	1.9314	1.69341	0	0	0	0	0	0	0	0	0	0	0	0		Lowest level		Spleen, IL17 AF2, Day 20, QTL Fish
FOX P3a	QTL fish	1	1.42153	9	0.2168	-2.05043	1.694	9	0.9186	-1.37475	2.12918	8	0.813	-1.4915	1.694	>0,9999	-1.05946	1.39011	0.813	3.24949	1.52598	0.2284	2.12145	2.14575	0.2745	0.0713	0.0369		1.33938e-06
	Non-QTL fish	1	1.39011	5	0.982	1.67902	1.52598	7	0.7817	1.63492	2.14575	8	0.2168	1.02697	1.52598	0	0	0	0	0	0	0	0	0	0	0	0
FOX P3b	QTL fish	1	1.24067	9	0.5098	-1.42661	1.43478	9	0.9967	1.1092	1.14126	7	0.3024	-1.5824	1.43478	0.5337	1.50873	1.33958	0.3024	3.39195	1.66347	0.1543	1.74023	2.20241	0.9048	0.0008	0.0081		X vs Y indicates regulation of X relative to Y
	Non-QTL fish	1	1.33958	5	0.8253	1.57592	1.66347	7	0.9143	1.2794	2.20241	8	0.5098	1.23176	1.66347	0	0	0	0	0	0	0	0	0	0	0	0
Hepcidin	QTL fish	1	1.64007	9	0.3653	-2.05676	1.69018	9	0.9863	-1.27481	1.97757	8	0.7936	-1.61339	1.69018	0.0316	3.90022	1.76884	0.7936	4.98089	1.84055	0.7451	1.69209	3.14042	0.2465	0.0013	0.0009		Bold indicates significant regulation due to genotype
	Non-QTL fish	1	1.76884	5	0.0087	-1.61052	1.84055	7	0.1603	-2.9384	3.14042	8	0.3653	1.82451	1.84055	0	0	0	0	0	0	0	0	0	0	0	0
IFN g	QTL fish	1	2.52232	9	0.0139	-4.21615	1.93389	9	>0,9999	-1.09904	2.13909	8	0.0326	-3.83619	1.93389	0.9576	1.50873	1.97041	0.0326	14.2048	2.38532	0.217	2.73692	2.75668	0.3604	0.001	0.0009
	Non-QTL fish	1	1.97041	5	0.9107	2.2331	2.38532	7	0.9138	1.65058	2.75668	8	0.0139	1.35292	2.38532	0	0	0	0	0	0	0	0	0	0	0	0
IgDm	QTL fish	1	1.67014	9	0.1493	-1.80992	1.56864	9	>0,9999	-1.03996	1.37752	8	0.2334	-1.74037	1.56864	0.5654	1.595	1.29158	0.2334	2.98784	1.6776	0.1893	1.81983	2.07634	0.94	0.0009	0.003
	Non-QTL fish	1	1.29158	5	0.502	1.03499	1.6776	7	0.9995	1.09712	2.07634	8	0.1493	-1.06003	1.6776	0	0	0	0	0	0	0	0	0	0	0	0
IgDs	QTL fish	1	2.56458	9	0.0723	-3.4484	1.52201	9	0.9888	-1.32294	2.43386	8	0.2945	-2.60661	1.52201	0.4703	2.55148	2.12991	0.2945	16.594	3.74562	0.0126	5.125	3.08806	0.4971	0.0001	0.0003
	Non-QTL fish	1	2.12991	5	0.217	1.886	3.74562	7	0.9677	1.51831	3.08806	8	0.0723	1.24217	3.74562	0	0	0	0	0	0	0	0	0	0	0	0
IgM	QTL fish	1	1.71875	9	0.0196	-2.59935	1.74993	9	0.5197	1.68995	1.86453	7	0.0002	-4.39277	1.74993	0.1733	2.25359	1.38256	0.0002	6.69788	1.90447	0.628	1.6253	1.78289	0.0779	0.0001	0.0002
	Non-QTL fish	1	1.38256	5	0.9625	1.1434	1.90447	7	0.992	1.21881	1.78289	8	0.0196	-1.06595	1.90447	0	0	0	0	0	0	0	0	0	0	0	0
IgT	QTL fish	1	1.77111	8	0.0495	-2.50935	1.73629	9	0.8127	1.47683	1.90687	8	0.0017	-3.70588	1.73629	0.0957	-3.18031	2.02683	0.0017	1.05444	2.55242	0.004	-4.17083	1.25541	0.0001	0.0518	0.4832
	Non-QTL fish	1	2.02683	3	0.0103	1.33638	2.55242	4	0.9998	1.1261	1.25541	5	0.0495	1.18674	2.55242	0	0	0	0	0	0	0	0	0	0	0	0
IL1 b	QTL fish	1	1.41931	9	0.0356	-2.03	1.59887	9	0.1595	-1.77632	1.27629	8	0.9923	-1.14282	1.59887	0.0821	2.10299	1.3788	0.9923	3.64983	1.48856	0.0044	2.55363	2.18724	0.0546	0.0001	0.0001
	Non-QTL fish	1	1.3788	5	0.0003	-1.16966	1.48856	7	0.7329	-1.46285	2.18724	8	0.0356	1.25066	1.48856	0	0	0	0	0	0	0	0	0	0	0	0
IL2	QTL fish	1	1.80296	9	0.2621	-1.82251	1.75745	9	0.8919	-1.35048	1.25484	8	0.8928	-1.34953	1.75745	0.951	1.32603	1.13297	0.8928	3.99311	1.57882	0.019	2.65977	2.53181	0.1747	0.0044	0.0049
	Non-QTL fish	1	1.13297	5	0.5006	1.6523	1.57882	7	0.836	1.48526	2.53181	8	0.2621	1.11246	1.57882	0	0	0	0	0	0	0	0	0	0	0	0
IL4/13	QTL fish	1	1.61792	9	0.0109	-2.35896	1.64741	9	0.9998	1.06745	1.41589	8	0.007	-2.51806	1.64741	0.0002	4.08971	1.53269	0.007	6.05109	1.53243	0.8024	1.37917	1.92578	0.023	0.0001	0.0001
	Non-QTL fish	1	1.53269	5	0.0005	-1.59433	1.53243	7	0.0127	-2.77797	1.92578	8	0.0109	1.7424	1.53243	0	0	0	0	0	0	0	0	0	0	0	0
IL6	QTL fish	1	2.16576	9	0.0362	-3.97033	1.49133	9	0.4694	-2.28307	2.20341	8	0.8271	-1.73904	1.49133	0.7786	1.98221	4.09364	0.8271	5.53272	2.58896	0.0073	5.73106	2.93876	0.1582	0.0009	0.0002
	Non-QTL fish	1	4.09364	5	0.0734	-1.42245	2.58896	7	0.9977	1.26639	2.93876	8	0.0362	-1.80138	2.58896	0	0	0	0	0	0	0	0	0	0	0	0
IL8	QTL fish	1	1.4493	9	0.0362	-1.45211	1.49176	9	0.4694	-1.34309	1.25209	8	0.8271	-1.08117	1.49176	0.7786	2.2188	1.31752	0.8271	2.75512	1.37386	0.0073	2.10315	2.1979	0.1582	0.0009	0.0002
	Non-QTL fish	1	1.31752	5	0.0734	-1.16943	1.37386	7	0.9977	-1.41694	2.1979	8	0.0362	1.21165	1.37386	0	0	0	0	0	0	0	0	0	0	0	0
IL10	QTL fish	1	1.52211	9	0.0005	-3.94291	1.47755	9	0.0209	-2.78091	1.88122	8	0.8622	-1.41785	1.47755	>0,9999	-1.05865	1.39551	0.8622	5.84047	1.56482	0.1696	2.15293	2.4485	0.2291	0.0672	0.0001
	Non-QTL fish	1	1.39551	5	0.1003	1.56813	1.56482	7	0.9934	-1.22013	2.4485	8	0.0005	1.91332	1.56482	0	0	0	0	0	0	0	0	0	0	0	0
IL12	QTL fish	1	2.78932	9	0.064	-3.74749	2.00318	9	0.9723	-1.43327	1.78209	8	0.3406	-2.61465	2.00318	0.4578	2.69779	2.27052	0.3406	24.9068	2.85181	0.0028	7.16046	4.14705	0.2673	0.0001	0.0001
	Non-QTL fish	1	2.27052	5	0.1661	2.46359	2.85181	7	0.8734	1.85185	4.14705	8	0.064	1.33034	2.85181	0	0	0	0	0	0	0	0	0	0	0	0
IL17 AF2	QTL fish	1	1.46054	9	0.6103	-1.7645	1.6854	9	0.2872	-2.26776	2.16368	7	0.9856	1.28522	1.6854	>0,9999	-1.01552	1.52875	0.9856	2.71391	1.26784	0.8943	1.51521	2.9608	0.4762	0.8304	0.0462
	Non-QTL fish	1	1.52875	5	0.4714	1.56193	1.26784	7	0.9448	-1.47379	2.9608	8	0.6103	2.30196	1.26784	0	0	0	0	0	0	0	0	0	0	0	0
IL17 C1	QTL fish	1	1.95698	8	0.1625	-2.2559	1.60812	9	0.8253	-1.51528	1.43749	8	0.8339	-1.48877	1.60812	0.1924	2.51054	1.64744	0.8339	5.13841	1.7188	0.9991	1.13292	2.99418	0.3123	0.0238	0.0005
	Non-QTL fish	1	1.64744	5	0.0163	-1.1022	1.7188	7	0.0371	-3.35783	2.99418	8	0.1625	3.04649	1.7188	0	0	0	0	0	0	0	0	0	0	0	0
IL17 C2	QTL fish	1	1.78165	9	0.957	-1.39295	1.78412	9	0.1888	-2.61197	1.90273	8	0.6314	1.87513	1.78412	0.9885	1.33649	2.08871	0.6314	4.75282	1.90109	0.9219	1.50269	3.57995	0.1649	0.9268	0.013
	Non-QTL fish	1	2.08871	5	0.1113	2.55299	1.90109	7	0.4909	-2.32307	3.57995	8	0.957	5.93078	1.90109	0	0	0	0	0	0	0	0	0	0	0	0
IL22	QTL fish	1	1.30136	9	0.9434	-1.42881	2.03543	9	0.003	-5.16543	2.59268	8	0.0331	3.6152	2.03543	0.9975	1.23494	2.11836	0.0331	2.49126	1.66547	0.2141	2.62998	2.42291	0.0014	0.8868	0.0004
	Non-QTL fish	1	2.11836	5	0.0047	1.41188	1.66547	7	0.4433	-2.4255	2.42291	8	0.9434	3.42452	1.66547	0	0	0	0	0	0	0	0	0	0	0	0
Lysozyme	QTL fish	1	1.60365	9	0.046	-2.03	1.48051	9	0.0041	-2.58147	1.53944	8	0.9168	1.27166	1.48051	0.9498	1.27535	1.38001	0.9168	2.51467	2.28048	0.0051	2.60278	1.88814	0.0051	0.0364	0.0001
	Non-QTL fish	1	1.38001	5	0.0018	-1.02954	2.28048	6	0.9602	-1.26491	1.88814	8	0.046	1.22861	2.28048	0	0	0	0	0	0	0	0	0	0	0	0
MHC I	QTL fish	1	2.5522	9	0.9989	1.16893	1.87926	9	>0,9999	1.02406	2.19942	8	0.9996	1.14146	1.87926	0.9655	1.47927	1.62432	0.9996	1.85488	2.13032	0.593	2.02799	2.85228	0.3888	0.2232	0.6403
	Non-QTL fish	1	1.62432	5	0.976	1.46573	2.13032	7	0.9832	1.40393	2.85228	8	0.9989	1.04402	2.13032	0	0	0	0	0	0	0	0	0	0	0	0
MHC II	QTL fish	1	1.21632	9	0.1643	-1.83519	1.81335	9	>0,9999	1.02268	1.51624	8	0.1595	-1.87682	1.81335	>0,9999	1.01427	1.31631	0.1595	2.55821	1.40723	0.2128	1.83726	2.14734	0.2287	0.011	0.0066
	Non-QTL fish	1	1.31631	5	>0,9999	1.37436	1.40723	7	0.3304	1.85249	2.14734	8	0.1643	-1.34789	1.40723	0	0	0	0	0	0	0	0	0	0	0	0
Precerebellin	QTL fish	1	1.4371	9	0.9999	-1.0516	1.40061	9	>0,9999	-1.05073	1.38509	8	>0,9999	-1.00083	1.40061	0.0008	3.0156	1.43137	>0,9999	3.4013	1.39175	0.0001	3.36079	1.93475	0.0005	0.0001	0.0003
	Non-QTL fish	1	1.43137	5	0.0006	1.07255	1.39175	7	0.9999	1.06066	1.93475	8	0.9999	1.01121	1.39175	0	0	0	0	0	0	0	0	0	0	0	0
SAA	QTL fish	1	1.79368	9	0.774	-1.53609	1.59566	9	0.7975	-1.53377	1.83776	8	>0,9999	-1.00151	1.59566	0.0076	4.18144	1.87036	>0,9999	8.94551	1.46631	0.0011	4.54349	2.49237	0.0048	0.0001	0.0002
	Non-QTL fish	1	1.87036	5	0.0004	1.39272	1.46631	7	0.9505	-1.41155	2.49237	8	0.774	1.96589	1.46631	0	0	0	0	0	0	0	0	0	0	0	0
TCR b	QTL fish	1	2.0665	9	0.981	1.28606	1.77323	9	0.9164	1.44755	1.79788	8	0.9995	-1.12556	1.77323	0.8743	1.60486	1.28853	0.9995	2.34886	1.56876	0.9674	1.35313	3.12629	0.8201	0.1973	0.5762
	Non-QTL fish	1	1.28853	5	0.9999	1.88227	1.56876	7	0.9973	1.2205	3.12629	8	0.981	1.54222	1.56876	0	0	0	0	0	0	0	0	0	0	0	0
TGF b	QTL fish	1	1.26844	9	0.0723	-1.85222	1.37868	9	0.9428	-1.22547	1.41013	8	0.452	-1.51144	1.37868	0.9404	1.26576	1.37072	0.452	2.88638	1.69335	0.1956	1.72315	2.19052	0.6743	0.0061	0.0041
	Non-QTL fish	1	1.37072	5	0.5603	1.23114	1.69335	6	0.9986	1.11089	2.19052	8	0.0723	1.10825	1.69335	0	0	0	0	0	0	0	0	0	0	0	0
TNF a	QTL fish	1	1.83552	9	0.0424	-2.42901	1.50122	9	0.9996	-1.09873	1.65003	8	0.108	-2.21075	1.50122	0.7242	1.62001	1.77466	0.108	6.04843	1.72954	0.0105	3.02367	2.22038	0.407	0.0001	0.0002
	Non-QTL fish	1	1.77466	5	0.5765	1.53708	1.72954	7	0.6605	1.69874	2.22038	8	0.0424	-1.10518	1.72954	0	0	0	0	0	0	0	0	0	0	0	0
